# Supplementary material for: Climate-driven selection may shape mitochondrial genome evolution in Scincidae
Source: iScience. 2026 Jul 14;29(8):116789. doi: 10.1016/j.isci.2026.116789 (PMC13382602; doi:10.1016/j.isci.2026.116789)
Supplement: Table S6. The species names and accession names included in this phylogenetic tree, related to STAR Methods [file mmc2.xlsx]

## Sheet: Sheet1
Species	Family	Subfamily	Accession No.	Doi/Authors
Acanthodactylus aureus	Lacertidae	Eremiadinae	MW496115	10.1038/s41598-021-83422-7
Acanthodactylus aureus	Lacertidae	Eremiadinae	MW496121	10.1038/s41598-021-83422-7
Acanthodactylus boskianus	Lacertidae	Eremiadinae	MW496112	10.1038/s41598-021-83422-7
Acanthodactylus erythrurus lineomaculatus	Lacertidae	Eremiadinae	MW496116	10.1038/s41598-021-83422-7
Acanthodactylus erythrurus	Lacertidae	Eremiadinae	MW496113	10.1038/s41598-021-83422-7
Acanthodactylus guineensis	Lacertidae	Eremiadinae	MW496123	10.1038/s41598-021-83422-7
Acanthodactylus schmidti	Lacertidae	Eremiadinae	MW496124	10.1038/s41598-021-83422-7
Algyroides nigropunctatus	Lacertidae	Lacertinae	MW496122	10.1038/s41598-021-83422-7
Australolacerta australis	Lacertidae	Eremiadinae	MW496118	10.1038/s41598-021-83422-7
Darevskia armeniaca	Lacertidae	Lacertinae	MG704915	10.1371/journal.pone.0233680
Darevskia brauneri	Lacertidae	Lacertinae	MH481137	10.1371/journal.pone.0233680
Darevskia caucasica	Lacertidae	Lacertinae	MH481131	10.1371/journal.pone.0233680
Darevskia chlorogaster	Lacertidae	Lacertinae	MH481136	10.1371/journal.pone.0233680
Darevskia clarkorum	Lacertidae	Lacertinae	MH481134	10.1371/journal.pone.0233680
Darevskia daghestanica	Lacertidae	Lacertinae	MH481135	10.1371/journal.pone.0233680
Darevskia dahli	Lacertidae	Lacertinae	MG704916	10.1371/journal.pone.0233680
Darevskia derjugini	Lacertidae	Lacertinae	MH481130	10.1371/journal.pone.0233680
Darevskia mixta	Lacertidae	Lacertinae	MG704917	10.1371/journal.pone.0233680
Darevskia parvula	Lacertidae	Lacertinae	MG704918	10.1371/journal.pone.0233680
Darevskia portschinskii	Lacertidae	Lacertinae	MG704919	10.1371/journal.pone.0233680
Darevskia praticola	Lacertidae	Lacertinae	MH481132	10.1371/journal.pone.0233680
Darevskia raddei	Lacertidae	Lacertinae	MH481133	10.1371/journal.pone.0233680
Darevskia rudis	Lacertidae	Lacertinae	MG704920	10.1371/journal.pone.0233680
Darevskia saxicola	Lacertidae	Lacertinae	MG704921	10.1371/journal.pone.0233680
Darevskia unisexualis	Lacertidae	Lacertinae	KX644918	10.1080/23802359.2016.1253040
Darevskia valentini	Lacertidae	Lacertinae	MG655240	10.1371/journal.pone.0233680
Eremias argus	Lacertidae	Eremiadinae	JQ086345	Kim, et al.
Eremias argus	Lacertidae	Eremiadinae	PP972211	Park, C., et al.
Eremias brenchleyi	Lacertidae	Eremiadinae	EF490071	10.1163/156853809787392793
Eremias dzungarica	Lacertidae	Eremiadinae	MW250881	10.1080/23802359.2021.1923417
Eremias multiocellata	Lacertidae	Eremiadinae	KJ664798	Li, D., and Song, S.
Eremias multiocellata	Lacertidae	Eremiadinae	KM257724	10.3109/19401736.2014.958714
Eremias nikolskii	Lacertidae	Eremiadinae	OK587334	10.1080/23802359.2022.2080599
Eremias przewalskii	Lacertidae	Eremiadinae	KM507330	10.3109/19401736.2014.971286
Eremias scripta	Lacertidae	Eremiadinae	OM935765	10.3390/genes13050726
Eremias scripta	Lacertidae	Eremiadinae	OM935766	10.3390/genes13050726
Eremias stummeri	Lacertidae	Eremiadinae	KT372881	10.3109/19401736.2015.1089491
Eremias szczerbaki	Lacertidae	Eremiadinae	OL457296	10.3390/genes13050726
Eremias vermiculata	Lacertidae	Eremiadinae	KM104865	10.3109/19401736.2014.953086
Eremias vermiculata	Lacertidae	Eremiadinae	KP981388	10.3109/19401736.2015.1053055
Eremias vermiculata	Lacertidae	Eremiadinae	KP981389	10.3109/19401736.2015.1063125
Eremias yarkandensis	Lacertidae	Eremiadinae	OK585048	10.1080/23802359.2022.2047119
Gallotia atlantica	Lacertidae	Gallotiinae	MW496111	10.1038/s41598-021-83422-7
Lacerta bilineata	Lacertidae	Lacertinae	KT722705	10.3109/19401736.2015.1111349
Lacerta viridis viridis	Lacertidae	Lacertinae	AM176577	10.1016/j.gene.2007.02.006
Meroles squamulosus	Lacertidae	Eremiadinae	MW496120	10.1038/s41598-021-83422-7
Mesalina olivieri	Lacertidae	Eremiadinae	MW496114	10.1038/s41598-021-83422-7
Pedioplanis laticeps	Lacertidae	Eremiadinae	MW496119	10.1038/s41598-021-83422-7
Phoenicolacerta kulzeri	Lacertidae	Lacertinae	FJ460596	10.1111/j.1439-0469.2008.00515.x
Podarcis muralis	Lacertidae	Lacertinae	FJ460597	10.1111/j.1439-0469.2008.00515.x
Podarcis siculus	Lacertidae	Lacertinae	FJ460598	10.1111/j.1439-0469.2008.00515.x
Psammodromus algirus	Lacertidae	Gallotiinae	MW496117	10.1038/s41598-021-83422-7
Takydromus amurensis	Lacertidae	Lacertinae	KU641018	10.1080/23802359.2016.1155091
Takydromus septentrionalis	Lacertidae	Lacertinae	MK630237	10.1080/23802359.2019.1623123
Takydromus sexlineatus	Lacertidae	Lacertinae	KF425529	10.3109/19401736.2013.830299
Takydromus tachydromoides	Lacertidae	Lacertinae	AB080237	10.1093/oxfordjournals.molbev.a040254
Takydromus tachydromoides	Lacertidae	Lacertinae	LC101816	10.1186/s12864-017-4080-0
Takydromus wolteri	Lacertidae	Lacertinae	JX181764	10.3109/19401736.2012.710223
Zootoca vivipara	Lacertidae	Lacertinae	KM401599	10.3109/19401736.2014.971299
Acritoscincus duperreyi	Scincidae	Eugongylinae	CM095002	10.1093/g3journal/jkaf046
Ateuchosaurus chinensis	Scincidae	/	NC_057221	Zhong,J.-J., et al.
Ateuchosaurus chinensis	Scincidae	/	PP003925	10.3390/ani14081158
Chalcides ocellatus	Scincidae	Scincinae	PP571906	10.3390/ijms25158464
Chalcides sepsoides	Scincidae	Scincinae	PX933415	this study
Cyclodomorphus gerrardii	Scincidae	Egerniinae	PP571907	10.3390/ijms25158464
Eublepharis macularius	Eublepharidae	/	AB738955	Sun,Y., et al.
Eublepharis macularius	Eublepharidae	/	OQ420358	10.1093/jhered/esad016
Eulamprus heatwolei	Scincidae	Sphenomorphinae	BK083147	10.1093/gbe/evaa104
Eutropis multifasciata	Scincidae	Mabuyinae	PX933416	this study
Eutropis multifasciata	Scincidae	Mabuyinae	MT977075	Wang,J.
Eutropis multifasciata	Scincidae	Mabuyinae	ON746667	Jahari,P.N.S., et al.
Gekko chinensis	Gekkonidae	/	NC_027191	10.3109/19401736.2015.1022751
Gekko hokouensis	Gekkonidae	/	NC_035304	10.1080/23802359.2015.1137809
Isopachys gyldenstolpei	Scincidae	Sphenomorphinae	MH020638	10.3390/ani12162015
Lepidophyma flavimaculatum	Xantusiidae	Lepidophyminae	AB162908	10.1016/j.gene.2006.09.026
Liopholis kintorei	Scincidae	Egerniinae	PP957932	10.3389/fevo.2024.1354138
Lipinia microcerca	Scincidae	Sphenomorphinae	PX933417	this study
Mesoscincus schwartzei	Scincidae	Scincinae	BK083148	10.56179/001c.129597
Mochlus sundevallii	Scincidae	Lygosominae	BK083149	10.56179/001c.129597
Panaspis annettesabinae	Scincidae	Eugongylinae	BK083150	10.56179/001c.129597
Phyllodactylus unctus	Phyllodactylidae	/	HQ896027	10.3109/19401736.2013.796464
Plestiodon capito	Scincidae	Scincinae	NC_060292	10.1007/s10709-020-00107-1
Plestiodon capito	Scincidae	Scincinae	PP946409	10.3390/ijms251910637
Plestiodon chinensis	Scincidae	Scincinae	KT279358	10.3109/19401736.2015.1106505
Plestiodon egregius	Scincidae	Scincinae	NC_000888	10.1093/oxfordjournals.molbev.a040254
Plestiodon elegans	Scincidae	Scincinae	KJ643142	10.3109/19401736.2014.913158
Plestiodon elegans	Scincidae	Scincinae	PP946410	10.3390/ijms251910637
Plestiodon liui	Scincidae	Scincinae	MN943920	10.1080/23802359.2020.1832594
Plestiodon quadrilineatus	Scincidae	Scincinae	PP571908	10.3390/ijms25158464
Plestiodon tunganus	Scincidae	Scincinae	MK370739	10.1080/23802359.2019.1586495
Ptyodactylus guttatus	Phyllodactylidae	/	NC_035152	Kumazawa,Y.
Scincella huanrenensis	Scincidae	Sphenomorphinae	KU507306	10.1080/23802359.2016.1156490
Scincella modesta	Scincidae	Sphenomorphinae	MN702771	10.1080/23802359.2019.1703579
Scincella modesta	Scincidae	Sphenomorphinae	MN786972	10.1080/23802359.2020.1713919
Scincella modesta	Scincidae	Sphenomorphinae	PP946411	10.3390/ijms251910637
Scincella reevesii	Scincidae	Sphenomorphinae	MN832615	10.1080/23802359.2021.1875903
Scincella reevesii	Scincidae	Sphenomorphinae	PP946408	10.3390/ijms251910637
Scincella vandenburghi	Scincidae	Sphenomorphinae	PX933418	this study
Scincella vandenburghi	Scincidae	Sphenomorphinae	KU646826	10.1080/23802359.2016.1156490
Smaug warreni	Cordylidae	Cordylinae	AB079613	10.1093/oxfordjournals.molbev.a040254
Sphaerodactylus elegans	Sphaerodactylidae	/	AB612273	Kumazawa,Y., et al.
Sphenomorphus indicus	Scincidae	Sphenomorphinae	PX933419	this study
Sphenomorphus cryptotis	Scincidae	Sphenomorphinae	PX933421	this study
Sphenomorphus incognitus	Scincidae	Sphenomorphinae	PX933420	this study
Sphenomorphus incognitus	Scincidae	Sphenomorphinae	MH329292	10.1080/23802359.2018.1542998
Sphenomorphus indicus	Scincidae	Sphenomorphinae	MK450438	10.1080/23802359.2019.1644979
Sphenomorphus indicus	Scincidae	Sphenomorphinae	OM117611	10.3390/ani12162015
Sphenomorphus maculatus	Scincidae	Sphenomorphinae	PP571910	this study
Spondylurus nitidus	Scincidae	Mabuyinae	CM084251	10.1093/gbe/evae079
Tiliqua gigas gigas	Scincidae	Egerniinae	PP571905	10.3390/ijms25158464
Tiliqua occipitalis	Scincidae	Egerniinae	BK083151	10.5281/zenodo.14547530
Tiliqua scincoides	Scincidae	Egerniinae	BK083152	10.5281/zenodo.14547538
Trachylepis maculilabris	Scincidae	Mabuyinae	BK083153	10.56179/001c.129597
Trachylepis striata	Scincidae	Mabuyinae	BK083154	10.56179/001c.129597
Tropidophorus hainanus	Scincidae	Sphenomorphinae	OM117612	10.3390/ani12162015
Tropidophorus hangnam	Scincidae	Sphenomorphinae	MN977920	10.1080/23802359.2020.1832928
