# Supplementary material for: Climate-driven selection may shape mitochondrial genome evolution in Scincidae
Source: iScience. 2026 Jul 14;29(8):116789. doi: 10.1016/j.isci.2026.116789 (PMC13382602; doi:10.1016/j.isci.2026.116789)
Supplement: Table S8. Effective sample size (ESS) values estimated in the divergence time analysis, related to Figure 3 [file mmc3.xlsx]

## Sheet: Sheet1
Statistic	Meana	ESSb
t_n118	0.179	863
t_n119	0.133	1091
t_n120	0.115	796
t_n121	0.106	824
t_n122	0.09886	850
t_n123	0.09049	920
t_n124	0.07267	1070
t_n125	0.06303	1284
t_n126	0.01117	3159
t_n127	0.03813	1599
t_n128	0.06077	1492
t_n129	0.01947	3163
t_n130	0.07551	976
t_n131	0.05929	968
t_n132	0.04514	846
t_n133	0.03272	1141
t_n134	9.209e-05	29042
t_n135	0.03955	911
t_n136	0.02615	1049
t_n137	0.01992	1217
t_n138	0.0102	1638
t_n139	0.007757	1837
t_n140	0.003386	4547
t_n141	0.01711	1640
t_n142	0.000238	25555
t_n143	0.008271	4059
t_n144	0.0002527	16493
t_n145	0.08756	1298
t_n146	0.07489	1637
t_n147	0.09544	812
t_n148	0.09169	805
t_n149	0.08708	817
t_n150	0.08145	918
t_n151	0.04439	902
t_n152	0.03954	857
t_n153	0.03393	852
t_n154	0.02314	1200
t_n155	0.0186	1456
t_n156	0.0154	1537
t_n157	0.01205	1724
t_n158	0.008914	2163
t_n159	0.0006052	9666
t_n160	8.575e-05	28497
t_n161	0.02155	1312
t_n162	0.004867	4214
t_n163	0.02436	1127
t_n164	0.0001714	18009
t_n165	0.001672	4645
t_n166	0.001146	6436
t_n167	0.08207	857
t_n168	0.06199	1100
t_n169	0.05077	1163
t_n170	0.04307	1256
t_n171	0.02484	1522
t_n172	0.0005252	11997
t_n173	0.07822	1288
t_n174	0.01321	3034
t_n175	0.03184	1118
t_n176	0.05433	5570
t_n177	0.164	879
t_n178	0.153	915
t_n179	0.11	566
t_n180	0.09699	1240
t_n181	0.0926	1286
t_n182	0.07234	40793
t_n183	0.0514	5324
t_n184	0.07986	1521
t_n185	0.00543	2936
t_n186	0.003562	3743
t_n187	0.06703	1675
t_n188	0.05005	2168
t_n189	0.02509	15050
t_n190	0.01939	7919
t_n191	0.01405	6126
t_n192	0.005128	6627
t_n193	0.105	546
t_n194	0.09813	549
t_n195	0.0001632	22974
t_n196	0.08766	552
t_n197	0.08254	564
t_n198	0.07083	913
t_n199	0.07944	576
t_n200	0.07067	738
t_n201	0.06084	1145
t_n202	3.213e-05	63055
t_n203	0.04983	1478
t_n204	0.01752	3710
t_n205	0.001797	7271
t_n206	5.75e-05	48905
t_n207	0.002815	7108
t_n208	0.07226	643
t_n209	0.05955	910
t_n210	0.05099	1124
t_n211	0.00671	3959
t_n212	0.004118	4892
t_n213	0.001531	7570
t_n214	0.06421	1496
t_n215	0.09543	671
t_n216	0.03379	1410
t_n217	0.085	771
t_n218	0.05899	847
t_n219	0.04986	781
t_n220	0.04163	836
t_n221	0.02831	1021
t_n222	0.02283	1110
t_n223	0.00457	5113
t_n224	0.002233	6361
t_n225	0.04516	853
t_n226	0.169	2184
t_n227	1.657e-05	80865
t_n228	0.142	2614
t_n229	0.106	12677
t_n230	0.05975	3772
t_n231	0.08439	9422
aThe Mean column gives the posterior mean estimate of each parameter.
bThe ESS column indicates the effective sample size, the number of effectively independent MCMC draws after accounting for autocorrelation.
