# Supplementary material for: Climate-driven selection may shape mitochondrial genome evolution in Scincidae
Source: iScience. 2026 Jul 14;29(8):116789. doi: 10.1016/j.isci.2026.116789 (PMC13382602; doi:10.1016/j.isci.2026.116789)
Supplement: Table S9. Occurrence records for 36 skink species and retained after thinning, related to Figure 5 [file mmc4.xlsx]

## Sheet: cleaned_gbif_points
Latitudea	Longitudea	species	clusterb
-38.2999	141.429	Tiliqua scincoides	3
-38.3079	144.662	Tiliqua scincoides	3
-38.2799	145.026	Tiliqua scincoides	3
-38.4235	147.093	Tiliqua scincoides	3
-36.8865	140.028	Tiliqua scincoides	3
-37.1788	140.67	Tiliqua scincoides	3
-38.162	144.58	Tiliqua scincoides	3
-37.6695	144.876	Tiliqua scincoides	3
-37.2803	147.635	Tiliqua scincoides	3
-35.8874	150.074	Tiliqua scincoides	3
-38	151.983	Tiliqua scincoides	3
-34.7451	135.846	Tiliqua scincoides	3
-35.1233	138.52	Tiliqua scincoides	3
-34.0682	140.645	Tiliqua scincoides	3
-35.4506	143.628	Tiliqua scincoides	3
-34.8851	145.94	Tiliqua scincoides	3
-35.2242	149.1	Tiliqua scincoides	3
-34.0766	151.01	Tiliqua scincoides	3
-32.8031	134.213	Tiliqua scincoides	3
-32.9482	137.512	Tiliqua scincoides	3
-31.6191	138.593	Tiliqua scincoides	3
-31.9487	141.461	Tiliqua scincoides	3
-31.5333	144.5	Tiliqua scincoides	3
-33.02	146.166	Tiliqua scincoides	3
-31.5378	147.692	Tiliqua scincoides	3
-33.3318	151.436	Tiliqua scincoides	3
-31.4533	152.863	Tiliqua scincoides	3
-33.4757	156.14	Tiliqua scincoides	3
-30.23	139.33	Tiliqua scincoides	3
-31.2346	142.296	Tiliqua scincoides	3
-28.9985	144.418	Tiliqua scincoides	3
-29.2127	145.173	Tiliqua scincoides	3
-30.7164	147.578	Tiliqua scincoides	3
-31.0584	150.891	Tiliqua scincoides	3
-30.8912	153.042	Tiliqua scincoides	3
-27.02	132.72	Tiliqua scincoides	3
-27.5188	141.405	Tiliqua scincoides	3
-28.0818	144.368	Tiliqua scincoides	3
-26.6269	146.371	Tiliqua scincoides	3
-27.9955	149.326	Tiliqua scincoides	3
-26.8937	150.542	Tiliqua scincoides	3
-28.8598	153.551	Tiliqua scincoides	3
-26.1589	129.332	Tiliqua scincoides	3
-26.5717	132.819	Tiliqua scincoides	3
-25.1678	141.255	Tiliqua scincoides	3
-26.3769	143.668	Tiliqua scincoides	3
-25.9983	145.102	Tiliqua scincoides	3
-26.1425	149.117	Tiliqua scincoides	3
-24.5833	149.983	Tiliqua scincoides	3
-26.2756	152.899	Tiliqua scincoides	3
-23.7196	141.091	Tiliqua scincoides	3
-22.3908	143.04	Tiliqua scincoides	3
-22.72	144.77	Tiliqua scincoides	3
-22.8651	147.901	Tiliqua scincoides	3
-23.0734	150.897	Tiliqua scincoides	3
-24.1508	151.885	Tiliqua scincoides	3
-20.7333	139.483	Tiliqua scincoides	3
-20.7	140.5	Tiliqua scincoides	3
-20.7329	142.928	Tiliqua scincoides	3
-21.4129	144.981	Tiliqua scincoides	3
-21.7717	148.848	Tiliqua scincoides	3
-21.6389	149.351	Tiliqua scincoides	3
-19.2529	121.487	Tiliqua scincoides	3
-17.9034	122.223	Tiliqua scincoides	3
-17.8517	124.584	Tiliqua scincoides	3
-19	127.6	Tiliqua scincoides	3
-17.4	128.9	Tiliqua scincoides	3
-17.4833	130.95	Tiliqua scincoides	3
-19.6302	139.354	Tiliqua scincoides	3
-18.1691	142.219	Tiliqua scincoides	3
-18.2247	144.664	Tiliqua scincoides	3
-19.259	146.805	Tiliqua scincoides	3
-19.5662	147.027	Tiliqua scincoides	3
-16.4513	123.009	Tiliqua scincoides	3
-17.1182	125.859	Tiliqua scincoides	3
-15.6	128.3	Tiliqua scincoides	3
-16.4667	128.933	Tiliqua scincoides	3
-15.1834	131.651	Tiliqua scincoides	3
-16.2533	133.369	Tiliqua scincoides	3
-16.1167	136.283	Tiliqua scincoides	3
-16.6	139.35	Tiliqua scincoides	3
-15.3425	144.531	Tiliqua scincoides	3
-15.1914	145.01	Tiliqua scincoides	3
-13.8712	126.514	Tiliqua scincoides	3
-13.0937	130.659	Tiliqua scincoides	3
-12.9667	132.45	Tiliqua scincoides	3
-13.652	134.295	Tiliqua scincoides	3
-14.0251	136.517	Tiliqua scincoides	3
-14.0593	142.201	Tiliqua scincoides	3
-12.8157	143.347	Tiliqua scincoides	3
-11.13	130.13	Tiliqua scincoides	3
-12.45	130.83	Tiliqua scincoides	3
-12.1833	134.283	Tiliqua scincoides	3
-12.2542	136.894	Tiliqua scincoides	3
-12.6611	141.836	Tiliqua scincoides	3
-12.0663	143.094	Tiliqua scincoides	3
-7.68968	131.128	Tiliqua scincoides	3
39.7833	-105.028	Tiliqua scincoides	3
-33.9586	150.356	Cyclodomorphus gerrardii	3
-33.9821	151.077	Cyclodomorphus gerrardii	3
-33.7153	150.297	Cyclodomorphus gerrardii	3
-33.6769	150.612	Cyclodomorphus gerrardii	3
-33.4727	151.367	Cyclodomorphus gerrardii	3
-33.5247	151.396	Cyclodomorphus gerrardii	3
-33.2667	150.617	Cyclodomorphus gerrardii	3
-33.4237	151.371	Cyclodomorphus gerrardii	3
-33.0138	151.445	Cyclodomorphus gerrardii	3
-32.6526	150.727	Cyclodomorphus gerrardii	3
-32.7307	150.941	Cyclodomorphus gerrardii	3
-32.8908	151.553	Cyclodomorphus gerrardii	3
-32.5414	152.313	Cyclodomorphus gerrardii	3
-32.313	151.798	Cyclodomorphus gerrardii	3
-32.377	152.154	Cyclodomorphus gerrardii	3
-32.3797	152.528	Cyclodomorphus gerrardii	3
-31.5772	151.719	Cyclodomorphus gerrardii	3
-31.7069	152.217	Cyclodomorphus gerrardii	3
-31.47	152.6	Cyclodomorphus gerrardii	3
-31.4704	152.906	Cyclodomorphus gerrardii	3
-31.1942	152.616	Cyclodomorphus gerrardii	3
-31.156	152.981	Cyclodomorphus gerrardii	3
-30.4806	152.516	Cyclodomorphus gerrardii	3
-30.5016	153.014	Cyclodomorphus gerrardii	3
-30.3554	152.741	Cyclodomorphus gerrardii	3
-30.168	153.182	Cyclodomorphus gerrardii	3
-29.9026	153.098	Cyclodomorphus gerrardii	3
-29.4465	152.385	Cyclodomorphus gerrardii	3
-29.2239	153.204	Cyclodomorphus gerrardii	3
-29.2543	153.365	Cyclodomorphus gerrardii	3
-28.77	151.85	Cyclodomorphus gerrardii	3
-28.911	152.156	Cyclodomorphus gerrardii	3
-28.7942	152.74	Cyclodomorphus gerrardii	3
-28.8217	153.346	Cyclodomorphus gerrardii	3
-28.6679	153.412	Cyclodomorphus gerrardii	3
-28.066	150.926	Cyclodomorphus gerrardii	3
-28.2881	151.696	Cyclodomorphus gerrardii	3
-28.0186	152.287	Cyclodomorphus gerrardii	3
-28.0188	152.533	Cyclodomorphus gerrardii	3
-28.459	153.131	Cyclodomorphus gerrardii	3
-28.4433	153.461	Cyclodomorphus gerrardii	3
-27.8086	150.089	Cyclodomorphus gerrardii	3
-27.5326	150.629	Cyclodomorphus gerrardii	3
-27.5553	151.992	Cyclodomorphus gerrardii	3
-27.5407	152.805	Cyclodomorphus gerrardii	3
-27.625	153.147	Cyclodomorphus gerrardii	3
-27.4929	152.246	Cyclodomorphus gerrardii	3
-27.3299	152.762	Cyclodomorphus gerrardii	3
-27.4614	153.023	Cyclodomorphus gerrardii	3
-26.7333	150.733	Cyclodomorphus gerrardii	3
-26.9209	151.63	Cyclodomorphus gerrardii	3
-26.7692	151.933	Cyclodomorphus gerrardii	3
-26.6242	152.846	Cyclodomorphus gerrardii	3
-26.7158	152.951	Cyclodomorphus gerrardii	3
-26.283	152.347	Cyclodomorphus gerrardii	3
-26.4567	152.859	Cyclodomorphus gerrardii	3
-26.4566	153.044	Cyclodomorphus gerrardii	3
-25.6092	134.362	Cyclodomorphus gerrardii	3
-25.6484	149.801	Cyclodomorphus gerrardii	3
-25.5817	151.301	Cyclodomorphus gerrardii	3
-25.9414	152.776	Cyclodomorphus gerrardii	3
-25.6038	153.049	Cyclodomorphus gerrardii	3
-25.2887	151.321	Cyclodomorphus gerrardii	3
-25.1394	152.163	Cyclodomorphus gerrardii	3
-25.4657	152.48	Cyclodomorphus gerrardii	3
-25.2833	152.867	Cyclodomorphus gerrardii	3
-24.6567	151.701	Cyclodomorphus gerrardii	3
-24.8317	152.334	Cyclodomorphus gerrardii	3
-24.3359	150.945	Cyclodomorphus gerrardii	3
-24.1942	151.443	Cyclodomorphus gerrardii	3
-23.8951	151.259	Cyclodomorphus gerrardii	3
-23.047	150.716	Cyclodomorphus gerrardii	3
-22.7161	150.264	Cyclodomorphus gerrardii	3
-22.8067	150.801	Cyclodomorphus gerrardii	3
-22.425	150.225	Cyclodomorphus gerrardii	3
-21.1667	148.4	Cyclodomorphus gerrardii	3
-21.1677	148.505	Cyclodomorphus gerrardii	3
-21.1121	149.104	Cyclodomorphus gerrardii	3
-21.0434	148.587	Cyclodomorphus gerrardii	3
-20.2804	148.743	Cyclodomorphus gerrardii	3
-19.1084	146.415	Cyclodomorphus gerrardii	3
-19.1118	146.445	Cyclodomorphus gerrardii	3
-19.4859	146.968	Cyclodomorphus gerrardii	3
-19	146.2	Cyclodomorphus gerrardii	3
-18.2667	145.833	Cyclodomorphus gerrardii	3
-18.5776	146.284	Cyclodomorphus gerrardii	3
-17.6793	145.519	Cyclodomorphus gerrardii	3
-17.8637	146.11	Cyclodomorphus gerrardii	3
-17.3925	145.715	Cyclodomorphus gerrardii	3
-17.4846	146.036	Cyclodomorphus gerrardii	3
-16.8007	145.639	Cyclodomorphus gerrardii	3
-16.3586	145.409	Cyclodomorphus gerrardii	3
-43.6485	146.268	Acritoscincus duperreyi	1
-43.3572	147.373	Acritoscincus duperreyi	1
-42.9333	147.333	Acritoscincus duperreyi	1
-42.688	148.057	Acritoscincus duperreyi	1
-41.7764	147.289	Acritoscincus duperreyi	1
-41.7517	147.77	Acritoscincus duperreyi	1
-42.1479	148.282	Acritoscincus duperreyi	1
-41.01	144.669	Acritoscincus duperreyi	1
-41.202	146.327	Acritoscincus duperreyi	1
-41.446	147.116	Acritoscincus duperreyi	1
-40.9818	148.351	Acritoscincus duperreyi	1
-40.5985	144.943	Acritoscincus duperreyi	1
-40.7167	145.25	Acritoscincus duperreyi	1
-40.8318	147.268	Acritoscincus duperreyi	1
-40.7817	147.945	Acritoscincus duperreyi	1
-40.5137	148.209	Acritoscincus duperreyi	1
-39.9985	144.001	Acritoscincus duperreyi	1
-39.4485	147.285	Acritoscincus duperreyi	1
-40.0651	147.751	Acritoscincus duperreyi	1
-40.1019	148.238	Acritoscincus duperreyi	1
-38.85	143.55	Acritoscincus duperreyi	1
-38.7	145.87	Acritoscincus duperreyi	1
-38.85	146.25	Acritoscincus duperreyi	1
-39.22	146.98	Acritoscincus duperreyi	1
-37.9831	140.509	Acritoscincus duperreyi	1
-37.9712	140.929	Acritoscincus duperreyi	1
-38.0485	141.335	Acritoscincus duperreyi	1
-38.2719	142.118	Acritoscincus duperreyi	1
-38.18	143.57	Acritoscincus duperreyi	1
-38.0467	144.143	Acritoscincus duperreyi	1
-37.9402	144.426	Acritoscincus duperreyi	1
-38.2402	145.293	Acritoscincus duperreyi	1
-38.65	146.62	Acritoscincus duperreyi	1
-38.4068	147.143	Acritoscincus duperreyi	1
-37.9881	147.609	Acritoscincus duperreyi	1
-37.9678	148.898	Acritoscincus duperreyi	1
-37.62	140.2	Acritoscincus duperreyi	1
-37.4109	141.213	Acritoscincus duperreyi	1
-37.6418	141.803	Acritoscincus duperreyi	1
-37.2069	142.476	Acritoscincus duperreyi	1
-37.8173	143.079	Acritoscincus duperreyi	1
-37.7468	143.848	Acritoscincus duperreyi	1
-37.4298	144.93	Acritoscincus duperreyi	1
-37.5541	145.204	Acritoscincus duperreyi	1
-37.6068	146.243	Acritoscincus duperreyi	1
-37.1874	146.809	Acritoscincus duperreyi	1
-37.2365	147.625	Acritoscincus duperreyi	1
-37.8792	148.233	Acritoscincus duperreyi	1
-37.7956	149.27	Acritoscincus duperreyi	1
-37.4267	149.957	Acritoscincus duperreyi	1
-37.08	140.5	Acritoscincus duperreyi	1
-37.13	140.67	Acritoscincus duperreyi	1
-36.9855	141.729	Acritoscincus duperreyi	1
-37.13	142.43	Acritoscincus duperreyi	1
-37.05	143.23	Acritoscincus duperreyi	1
-37.101	144.422	Acritoscincus duperreyi	1
-37.1305	145.455	Acritoscincus duperreyi	1
-37.0569	146.381	Acritoscincus duperreyi	1
-36.7249	146.808	Acritoscincus duperreyi	1
-36.7422	148.006	Acritoscincus duperreyi	1
-37.03	148.53	Acritoscincus duperreyi	1
-36.4095	149.157	Acritoscincus duperreyi	1
-35.8397	136.679	Acritoscincus duperreyi	1
-35.9989	137.061	Acritoscincus duperreyi	1
-35.8264	137.826	Acritoscincus duperreyi	1
-35.6086	138.262	Acritoscincus duperreyi	1
-36.0783	139.726	Acritoscincus duperreyi	1
-36.2903	140.027	Acritoscincus duperreyi	1
-36.0566	147.269	Acritoscincus duperreyi	1
-36.27	147.6	Acritoscincus duperreyi	1
-35.751	148.548	Acritoscincus duperreyi	1
-36.2547	149.165	Acritoscincus duperreyi	1
-35.0508	138.697	Acritoscincus duperreyi	1
-35.5559	139.184	Acritoscincus duperreyi	1
-35.1433	147.889	Acritoscincus duperreyi	1
-35.3608	148.801	Acritoscincus duperreyi	1
-35.3729	149.511	Acritoscincus duperreyi	1
-35.3492	150.024	Acritoscincus duperreyi	1
-35.0863	150.588	Acritoscincus duperreyi	1
-34.7234	138.914	Acritoscincus duperreyi	1
-34.5917	139.02	Acritoscincus duperreyi	1
-34.8268	149.401	Acritoscincus duperreyi	1
-34.0793	149.927	Acritoscincus duperreyi	1
-34.2528	150.925	Acritoscincus duperreyi	1
-33.8667	121.9	Acritoscincus duperreyi	1
-33.563	147.43	Acritoscincus duperreyi	1
-33.8167	149.35	Acritoscincus duperreyi	1
-33.3969	150.226	Acritoscincus duperreyi	1
-33.7414	151.013	Acritoscincus duperreyi	1
-32.728	149.222	Acritoscincus duperreyi	1
-33.2458	150.09	Acritoscincus duperreyi	1
-32.3667	150.067	Acritoscincus duperreyi	1
-31.8151	151.484	Acritoscincus duperreyi	1
-31.1861	151.826	Acritoscincus duperreyi	1
-30.3665	151.456	Acritoscincus duperreyi	1
-30.4	152.35	Acritoscincus duperreyi	1
-27.32	141.28	Acritoscincus duperreyi	1
-39.0316	146.31	Eulamprus heatwolei	1
-38.43	145.87	Eulamprus heatwolei	1
-37.8331	145.006	Eulamprus heatwolei	1
-37.83	145.35	Eulamprus heatwolei	1
-38.08	146	Eulamprus heatwolei	1
-38.1061	146.417	Eulamprus heatwolei	1
-37.8173	146.78	Eulamprus heatwolei	1
-37.8854	147.83	Eulamprus heatwolei	1
-37.7978	148.367	Eulamprus heatwolei	1
-37.777	148.837	Eulamprus heatwolei	1
-37.7956	149.27	Eulamprus heatwolei	1
-37.53	136.73	Eulamprus heatwolei	1
-37.35	144.58	Eulamprus heatwolei	1
-37.4	145.58	Eulamprus heatwolei	1
-37.287	146.142	Eulamprus heatwolei	1
-37.42	146.58	Eulamprus heatwolei	1
-37.3068	147.11	Eulamprus heatwolei	1
-37.5068	147.843	Eulamprus heatwolei	1
-37.5568	147.86	Eulamprus heatwolei	1
-37.7409	148.951	Eulamprus heatwolei	1
-37.4246	149.11	Eulamprus heatwolei	1
-37.4833	149.567	Eulamprus heatwolei	1
-37.1348	142.514	Eulamprus heatwolei	1
-37.1568	142.876	Eulamprus heatwolei	1
-37.13	145.27	Eulamprus heatwolei	1
-36.7467	145.783	Eulamprus heatwolei	1
-36.7683	146.197	Eulamprus heatwolei	1
-36.7175	146.839	Eulamprus heatwolei	1
-36.83	147.43	Eulamprus heatwolei	1
-36.9493	148.323	Eulamprus heatwolei	1
-37.0448	148.549	Eulamprus heatwolei	1
-37.0587	149.456	Eulamprus heatwolei	1
-36.6558	149.974	Eulamprus heatwolei	1
-36.3306	145.358	Eulamprus heatwolei	1
-36.1	146.13	Eulamprus heatwolei	1
-36.3149	146.662	Eulamprus heatwolei	1
-36.1143	146.853	Eulamprus heatwolei	1
-36.6019	147.323	Eulamprus heatwolei	1
-36.2351	148.035	Eulamprus heatwolei	1
-36.2893	148.518	Eulamprus heatwolei	1
-36.174	149.529	Eulamprus heatwolei	1
-36.5933	149.944	Eulamprus heatwolei	1
-36.2045	150.129	Eulamprus heatwolei	1
-35.6557	138.153	Eulamprus heatwolei	1
-35.6405	138.277	Eulamprus heatwolei	1
-35.5036	138.931	Eulamprus heatwolei	1
-35.8886	144.378	Eulamprus heatwolei	1
-35.9611	144.958	Eulamprus heatwolei	1
-35.8496	145.026	Eulamprus heatwolei	1
-35.9705	145.749	Eulamprus heatwolei	1
-36.0401	146.21	Eulamprus heatwolei	1
-36.03	147.28	Eulamprus heatwolei	1
-35.8909	147.614	Eulamprus heatwolei	1
-35.7849	148.304	Eulamprus heatwolei	1
-35.4813	148.937	Eulamprus heatwolei	1
-35.528	149.079	Eulamprus heatwolei	1
-35.5509	149.94	Eulamprus heatwolei	1
-35.781	150.143	Eulamprus heatwolei	1
-35.3333	138.708	Eulamprus heatwolei	1
-35.2486	138.89	Eulamprus heatwolei	1
-35.0482	148.379	Eulamprus heatwolei	1
-35.4648	148.906	Eulamprus heatwolei	1
-35.3906	149.54	Eulamprus heatwolei	1
-35.17	150.12	Eulamprus heatwolei	1
-35.1129	150.296	Eulamprus heatwolei	1
-34.98	150.72	Eulamprus heatwolei	1
-34.8435	148.335	Eulamprus heatwolei	1
-34.6237	149.461	Eulamprus heatwolei	1
-34.6667	150.634	Eulamprus heatwolei	1
-34.6722	150.716	Eulamprus heatwolei	1
-34.0736	149.924	Eulamprus heatwolei	1
-33.7753	150.617	Eulamprus heatwolei	1
-34.2465	150.972	Eulamprus heatwolei	1
-33.3488	148.983	Eulamprus heatwolei	1
-33.3496	148.999	Eulamprus heatwolei	1
-33.73	150.03	Eulamprus heatwolei	1
-33.7167	150.367	Eulamprus heatwolei	1
-33.706	151.174	Eulamprus heatwolei	1
-33.1214	150.007	Eulamprus heatwolei	1
-32.8121	150.365	Eulamprus heatwolei	1
-32.7785	150.918	Eulamprus heatwolei	1
-32.9625	151.369	Eulamprus heatwolei	1
-32.1201	151.049	Eulamprus heatwolei	1
-32.0681	151.597	Eulamprus heatwolei	1
-31.6167	151.167	Eulamprus heatwolei	1
-31.8456	151.599	Eulamprus heatwolei	1
-31.7371	151.914	Eulamprus heatwolei	1
-31.5833	152.617	Eulamprus heatwolei	1
-31.429	151.254	Eulamprus heatwolei	1
-31.3432	151.616	Eulamprus heatwolei	1
-31.2266	152.164	Eulamprus heatwolei	1
-30.5653	150.916	Eulamprus heatwolei	1
-30.6753	151.724	Eulamprus heatwolei	1
-30.5087	152.388	Eulamprus heatwolei	1
-30.5027	152.396	Eulamprus heatwolei	1
-30.3076	150.859	Eulamprus heatwolei	1
-30.1594	152.379	Eulamprus heatwolei	1
-30.1397	152.415	Eulamprus heatwolei	1
-29.3522	151.899	Eulamprus heatwolei	1
-28.8222	152.187	Eulamprus heatwolei	1
-36.08	136.57	Tiliqua occipitalis	1
-35.88	140.07	Tiliqua occipitalis	1
-36.7337	141.73	Tiliqua occipitalis	1
-34.9731	118.18	Tiliqua occipitalis	1
-34.3129	119.242	Tiliqua occipitalis	1
-34.6	135.349	Tiliqua occipitalis	1
-35.2217	137.1	Tiliqua occipitalis	1
-34.5125	138.406	Tiliqua occipitalis	1
-34.9695	139.666	Tiliqua occipitalis	1
-34.6585	141.062	Tiliqua occipitalis	1
-35.07	142.32	Tiliqua occipitalis	1
-34.7513	146.564	Tiliqua occipitalis	1
-35.3834	149.201	Tiliqua occipitalis	1
-34.424	150.867	Tiliqua occipitalis	1
-33.5271	117.898	Tiliqua occipitalis	1
-33.8167	119.25	Tiliqua occipitalis	1
-33.85	121.83	Tiliqua occipitalis	1
-33.8614	121.891	Tiliqua occipitalis	1
-33.6354	134.881	Tiliqua occipitalis	1
-33.0607	136.058	Tiliqua occipitalis	1
-33.6423	136.927	Tiliqua occipitalis	1
-33.4551	139.1	Tiliqua occipitalis	1
-33.8071	140.211	Tiliqua occipitalis	1
-34.0592	142.139	Tiliqua occipitalis	1
-33.6822	143.02	Tiliqua occipitalis	1
-33.02	146.166	Tiliqua occipitalis	1
-33.7767	150.939	Tiliqua occipitalis	1
-33.7916	151.124	Tiliqua occipitalis	1
-32.0231	115.917	Tiliqua occipitalis	1
-31.786	117.47	Tiliqua occipitalis	1
-32.4989	118.547	Tiliqua occipitalis	1
-32.3935	119.837	Tiliqua occipitalis	1
-32.3667	121.75	Tiliqua occipitalis	1
-32.03	122.8	Tiliqua occipitalis	1
-31.9	127.633	Tiliqua occipitalis	1
-31.7333	128.617	Tiliqua occipitalis	1
-31.55	130.5	Tiliqua occipitalis	1
-31.4159	131.044	Tiliqua occipitalis	1
-31.6224	133.258	Tiliqua occipitalis	1
-32.4923	133.915	Tiliqua occipitalis	1
-32.62	136.38	Tiliqua occipitalis	1
-32.57	137.15	Tiliqua occipitalis	1
-32.1433	138.519	Tiliqua occipitalis	1
-32.6512	139.457	Tiliqua occipitalis	1
-31.9887	141.534	Tiliqua occipitalis	1
-32.5884	142.863	Tiliqua occipitalis	1
-32.5167	144.617	Tiliqua occipitalis	1
-32.5984	145.401	Tiliqua occipitalis	1
-32.2522	148.644	Tiliqua occipitalis	1
-32.5991	149.599	Tiliqua occipitalis	1
-32.7263	151.607	Tiliqua occipitalis	1
-31.3427	115.598	Tiliqua occipitalis	1
-29.9657	116.587	Tiliqua occipitalis	1
-30.4509	117.798	Tiliqua occipitalis	1
-31.2868	119.287	Tiliqua occipitalis	1
-30.7169	121.444	Tiliqua occipitalis	1
-31.0287	126.085	Tiliqua occipitalis	1
-30.0083	127.688	Tiliqua occipitalis	1
-30.6772	129.481	Tiliqua occipitalis	1
-30.0792	131.456	Tiliqua occipitalis	1
-30.2645	133.133	Tiliqua occipitalis	1
-30.7016	134.403	Tiliqua occipitalis	1
-30.7554	135.549	Tiliqua occipitalis	1
-30.4348	136.919	Tiliqua occipitalis	1
-30.3072	138.066	Tiliqua occipitalis	1
-31.0314	140.157	Tiliqua occipitalis	1
-30.5092	151.674	Tiliqua occipitalis	1
-28.5918	115.878	Tiliqua occipitalis	1
-29.8565	117.376	Tiliqua occipitalis	1
-28.8521	121.308	Tiliqua occipitalis	1
-29.7023	124.453	Tiliqua occipitalis	1
-29.5289	129.171	Tiliqua occipitalis	1
-29.2097	130.805	Tiliqua occipitalis	1
-28.863	132.656	Tiliqua occipitalis	1
-29.0698	134.911	Tiliqua occipitalis	1
-29.7453	135.529	Tiliqua occipitalis	1
-29.2428	136.658	Tiliqua occipitalis	1
-29.6478	147.383	Tiliqua occipitalis	1
-27.8234	114.113	Tiliqua occipitalis	1
-28.2	120.633	Tiliqua occipitalis	1
-27.7109	124.148	Tiliqua occipitalis	1
-27.0278	129.84	Tiliqua occipitalis	1
-27.2083	131.103	Tiliqua occipitalis	1
-27.8686	133.731	Tiliqua occipitalis	1
-25.8139	113.654	Tiliqua occipitalis	1
-26.9913	114.994	Tiliqua occipitalis	1
-26.6167	120.367	Tiliqua occipitalis	1
-26.7611	120.419	Tiliqua occipitalis	1
-26.815	129.585	Tiliqua occipitalis	1
-25.8131	131.684	Tiliqua occipitalis	1
-26.2683	132.176	Tiliqua occipitalis	1
-25.0333	114.033	Tiliqua occipitalis	1
-25.3253	131.793	Tiliqua occipitalis	1
-24.1412	133.526	Tiliqua occipitalis	1
-24	117.95	Tiliqua occipitalis	1
-23.7897	132.363	Tiliqua occipitalis	1
-22.4471	114.02	Tiliqua occipitalis	1
-17.7333	122.983	Tiliqua occipitalis	1
-27.5	135.5	Liopholis kintorei	1
-27.273	129.914	Liopholis kintorei	1
-27.2733	129.918	Liopholis kintorei	1
-27.2067	129.881	Liopholis kintorei	1
-27.2028	130.111	Liopholis kintorei	1
-27.2014	129.88	Liopholis kintorei	1
-27.1948	129.914	Liopholis kintorei	1
-27.1958	129.915	Liopholis kintorei	1
-27.1979	129.926	Liopholis kintorei	1
-27.2001	130.103	Liopholis kintorei	1
-27.1983	130.104	Liopholis kintorei	1
-27.2024	130.115	Liopholis kintorei	1
-27.1935	129.917	Liopholis kintorei	1
-27.127	129.554	Liopholis kintorei	1
-27.1273	129.556	Liopholis kintorei	1
-27.0629	129.651	Liopholis kintorei	1
-27.0603	129.655	Liopholis kintorei	1
-26.8775	130.869	Liopholis kintorei	1
-26.2	127.4	Liopholis kintorei	1
-25.9	126.5	Liopholis kintorei	1
-25.3585	130.816	Liopholis kintorei	1
-25.2307	130.981	Liopholis kintorei	1
-25.2248	130.994	Liopholis kintorei	1
-25.2227	131.003	Liopholis kintorei	1
-23.7	132.5	Liopholis kintorei	1
-23.3	131.367	Liopholis kintorei	1
-22.75	132.15	Liopholis kintorei	1
-22.17	131.8	Liopholis kintorei	1
-20.8667	130.583	Liopholis kintorei	1
-20.5833	130.333	Liopholis kintorei	1
-20.15	130.25	Liopholis kintorei	1
-19.65	134.18	Liopholis kintorei	1
-9.95073	120.659	Eutropis multifasciata	4
-10.8171	123.061	Eutropis multifasciata	4
-6.81325	105.494	Eutropis multifasciata	4
-6.88648	107.549	Eutropis multifasciata	4
-7.67114	109.985	Eutropis multifasciata	4
-8.16301	113.694	Eutropis multifasciata	4
-8.42591	121.03	Eutropis multifasciata	4
-9.30643	124.134	Eutropis multifasciata	4
-8.46678	127.164	Eutropis multifasciata	4
-5.36538	102.312	Eutropis multifasciata	4
-6.5491	106.719	Eutropis multifasciata	4
-5.08549	119.523	Eutropis multifasciata	4
-4.6144	136.871	Eutropis multifasciata	4
-1.79987	101.272	Eutropis multifasciata	4
-1.68517	103.758	Eutropis multifasciata	4
-1.70729	105.515	Eutropis multifasciata	4
-2.61541	107.735	Eutropis multifasciata	4
-1.51925	110.559	Eutropis multifasciata	4
-2.08188	114.481	Eutropis multifasciata	4
-3.72346	115.336	Eutropis multifasciata	4
-2.91925	119.921	Eutropis multifasciata	4
-1.4279	120.309	Eutropis multifasciata	4
-1.4528	123.485	Eutropis multifasciata	4
-2.7812	129.045	Eutropis multifasciata	4
-2.5616	140.098	Eutropis multifasciata	4
-0.89705	100.371	Eutropis multifasciata	4
1.34548	103.782	Eutropis multifasciata	4
-0.086238	109.291	Eutropis multifasciata	4
-0.39214	110.107	Eutropis multifasciata	4
1.1556	112.627	Eutropis multifasciata	4
-0.494823	117.144	Eutropis multifasciata	4
-0.84055	119.882	Eutropis multifasciata	4
-1.32514	120.308	Eutropis multifasciata	4
0.594443	123.009	Eutropis multifasciata	4
1.15745	127.704	Eutropis multifasciata	4
-0.888356	131.291	Eutropis multifasciata	4
-0.8462	134.051	Eutropis multifasciata	4
3.55175	98.1103	Eutropis multifasciata	4
3.33912	101.241	Eutropis multifasciata	4
1.44605	103.732	Eutropis multifasciata	4
2.85425	104.154	Eutropis multifasciata	4
3.93265	108.376	Eutropis multifasciata	4
1.71761	110.454	Eutropis multifasciata	4
4.03596	114.835	Eutropis multifasciata	4
2.09888	117.386	Eutropis multifasciata	4
3.28531	117.595	Eutropis multifasciata	4
1.60435	124.777	Eutropis multifasciata	4
1.55701	128.052	Eutropis multifasciata	4
5.58369	95.3675	Eutropis multifasciata	4
4.3944	96.5154	Eutropis multifasciata	4
6.38273	99.6739	Eutropis multifasciata	4
6.08951	102.291	Eutropis multifasciata	4
4.106	114.843	Eutropis multifasciata	4
5.8765	117.944	Eutropis multifasciata	4
8.91087	98.5068	Eutropis multifasciata	4
6.83605	101.379	Eutropis multifasciata	4
8.70569	106.599	Eutropis multifasciata	4
7.02117	116.763	Eutropis multifasciata	4
9.42851	122.81	Eutropis multifasciata	4
9.30768	123.149	Eutropis multifasciata	4
9.72534	98.3947	Eutropis multifasciata	4
11.5797	103.128	Eutropis multifasciata	4
10.7882	106.707	Eutropis multifasciata	4
11.4377	107.427	Eutropis multifasciata	4
12.0266	120.203	Eutropis multifasciata	4
10.5736	122.069	Eutropis multifasciata	4
10.3591	123.911	Eutropis multifasciata	4
9.87265	125.975	Eutropis multifasciata	4
13.6904	100.579	Eutropis multifasciata	4
12.3605	109.277	Eutropis multifasciata	4
12.1653	120.076	Eutropis multifasciata	4
14.1578	121.231	Eutropis multifasciata	4
13.7035	123.488	Eutropis multifasciata	4
16.9416	95.9012	Eutropis multifasciata	4
17.3488	101.311	Eutropis multifasciata	4
14.8724	103.501	Eutropis multifasciata	4
16.378	104.291	Eutropis multifasciata	4
15.8715	120.227	Eutropis multifasciata	4
16.4322	121.105	Eutropis multifasciata	4
18.2925	94.3376	Eutropis multifasciata	4
20.2173	105.916	Eutropis multifasciata	4
18.6904	108.792	Eutropis multifasciata	4
17.5938	121.71	Eutropis multifasciata	4
22.4248	88.387	Eutropis multifasciata	4
21.4367	92.097	Eutropis multifasciata	4
22.0367	96.484	Eutropis multifasciata	4
21.9302	101.255	Eutropis multifasciata	4
20.834	105.345	Eutropis multifasciata	4
20.7606	107.03	Eutropis multifasciata	4
22.659	120.298	Eutropis multifasciata	4
24.4616	89.7053	Eutropis multifasciata	4
24.1246	91.4446	Eutropis multifasciata	4
25.4192	94.2437	Eutropis multifasciata	4
24.7497	97.5628	Eutropis multifasciata	4
23.2931	99.0836	Eutropis multifasciata	4
23.5053	120.14	Eutropis multifasciata	4
24.1181	120.59	Eutropis multifasciata	4
26.0564	-80.2471	Eutropis multifasciata	4
26.7805	90.2766	Eutropis multifasciata	4
-18.3938	35.5989	Trachylepis maculilabris	3
-16.852	36.97	Trachylepis maculilabris	3
-16.0284	35.1044	Trachylepis maculilabris	3
-16.0566	35.6707	Trachylepis maculilabris	3
-14.9778	25.9928	Trachylepis maculilabris	3
-15.1433	39.277	Trachylepis maculilabris	3
-11.8232	25.137	Trachylepis maculilabris	3
-12.7975	28.2391	Trachylepis maculilabris	3
-12.4475	31.3074	Trachylepis maculilabris	3
-12.8342	34.1635	Trachylepis maculilabris	3
-12.1774	38.0793	Trachylepis maculilabris	3
-10.9513	24.0752	Trachylepis maculilabris	3
-11.7269	24.4404	Trachylepis maculilabris	3
-10.7456	25.6771	Trachylepis maculilabris	3
-11.7479	27.2502	Trachylepis maculilabris	3
-11.6163	31.5701	Trachylepis maculilabris	3
-10.7827	40.6474	Trachylepis maculilabris	3
-10.4725	28.6096	Trachylepis maculilabris	3
-10.1103	30.9153	Trachylepis maculilabris	3
-9.50868	33.9979	Trachylepis maculilabris	3
-8.5248	13.4264	Trachylepis maculilabris	3
-8.89618	16.0854	Trachylepis maculilabris	3
-9.21108	29.3024	Trachylepis maculilabris	3
-8.83523	31.3798	Trachylepis maculilabris	3
-9.26502	33.7131	Trachylepis maculilabris	3
-8.49145	35.8086	Trachylepis maculilabris	3
-8.57314	39.5663	Trachylepis maculilabris	3
-7.43371	30.5909	Trachylepis maculilabris	3
-7.83483	36.8899	Trachylepis maculilabris	3
-6.91197	39.075	Trachylepis maculilabris	3
-7.90638	39.6675	Trachylepis maculilabris	3
-6.12704	23.6028	Trachylepis maculilabris	3
-6.13962	29.7332	Trachylepis maculilabris	3
-6.25023	38.6578	Trachylepis maculilabris	3
-6.26709	39.4202	Trachylepis maculilabris	3
-4.36958	15.3669	Trachylepis maculilabris	3
-4.86404	29.6309	Trachylepis maculilabris	3
-4.79867	38.2902	Trachylepis maculilabris	3
-4.64482	39.3899	Trachylepis maculilabris	3
-4.27774	15.2838	Trachylepis maculilabris	3
-3.34489	29.2705	Trachylepis maculilabris	3
-3.28102	37.2184	Trachylepis maculilabris	3
-3.14806	40.1226	Trachylepis maculilabris	3
-2.2273	13.508	Trachylepis maculilabris	3
-2.49842	15.4834	Trachylepis maculilabris	3
-2.67577	29.0081	Trachylepis maculilabris	3
-2.05187	29.3434	Trachylepis maculilabris	3
-2.38045	30.7864	Trachylepis maculilabris	3
-2.54442	32.8902	Trachylepis maculilabris	3
-0.84235	12.9643	Trachylepis maculilabris	3
-1.82393	13.4989	Trachylepis maculilabris	3
-1.03841	27.7441	Trachylepis maculilabris	3
-0.989472	29.6149	Trachylepis maculilabris	3
-1.41503	33.7194	Trachylepis maculilabris	3
0.506182	12.7921	Trachylepis maculilabris	3
0.480486	14.776	Trachylepis maculilabris	3
0.510156	25.1785	Trachylepis maculilabris	3
0.429745	30.401	Trachylepis maculilabris	3
-0.531294	31.0111	Trachylepis maculilabris	3
0.377805	32.7541	Trachylepis maculilabris	3
0.429065	33.1985	Trachylepis maculilabris	3
-0.137339	34.7391	Trachylepis maculilabris	3
0.077565	37.6456	Trachylepis maculilabris	3
0.762504	15.2611	Trachylepis maculilabris	3
1.64816	15.9729	Trachylepis maculilabris	3
1.35012	17.4468	Trachylepis maculilabris	3
1.24303	19.7579	Trachylepis maculilabris	3
0.828348	24.3978	Trachylepis maculilabris	3
0.819855	30.0883	Trachylepis maculilabris	3
0.870726	31.0871	Trachylepis maculilabris	3
1.41038	32.2537	Trachylepis maculilabris	3
2.95613	11.9818	Trachylepis maculilabris	3
2.39278	16.6114	Trachylepis maculilabris	3
2.27327	31.5804	Trachylepis maculilabris	3
2.56449	31.7942	Trachylepis maculilabris	3
3.88624	11.5065	Trachylepis maculilabris	3
3.18654	12.8013	Trachylepis maculilabris	3
4.04	29.67	Trachylepis maculilabris	3
3.71811	31.2491	Trachylepis maculilabris	3
5.09275	-8.49227	Trachylepis maculilabris	3
5.29709	-3.57962	Trachylepis maculilabris	3
5.34995	-1.38442	Trachylepis maculilabris	3
5.34	8.24	Trachylepis maculilabris	3
4.8465	9.82091	Trachylepis maculilabris	3
4.61917	11.1442	Trachylepis maculilabris	3
6.24268	-10.276	Trachylepis maculilabris	3
6.69163	-1.29725	Trachylepis maculilabris	3
6.25676	7.15552	Trachylepis maculilabris	3
6.30484	23.8598	Trachylepis maculilabris	3
6.27066	34.3896	Trachylepis maculilabris	3
7.00443	-11.127	Trachylepis maculilabris	3
6.96171	0.594745	Trachylepis maculilabris	3
6.91501	0.631564	Trachylepis maculilabris	3
6.97582	2.1535	Trachylepis maculilabris	3
7.93054	34.0318	Trachylepis maculilabris	3
6.93833	35.0837	Trachylepis maculilabris	3
7.26072	36.2513	Trachylepis maculilabris	3
8.24852	34.5874	Trachylepis maculilabris	3
8.281	35.583	Trachylepis maculilabris	3
10.6584	37.2864	Trachylepis maculilabris	3
33.1193	126.268	Scincella vandenburghi	2
33.2279	126.252	Scincella vandenburghi	2
33.2505	126.416	Scincella vandenburghi	2
33.2425	126.548	Scincella vandenburghi	2
33.242	126.609	Scincella vandenburghi	2
33.3225	126.185	Scincella vandenburghi	2
33.2912	126.286	Scincella vandenburghi	2
33.3317	126.441	Scincella vandenburghi	2
33.314	126.572	Scincella vandenburghi	2
33.342	126.373	Scincella vandenburghi	2
33.4319	126.612	Scincella vandenburghi	2
33.4531	126.722	Scincella vandenburghi	2
33.4477	126.799	Scincella vandenburghi	2
33.4523	126.919	Scincella vandenburghi	2
33.4782	126.507	Scincella vandenburghi	2
33.5186	126.547	Scincella vandenburghi	2
33.4994	126.656	Scincella vandenburghi	2
33.5146	126.711	Scincella vandenburghi	2
33.5072	126.892	Scincella vandenburghi	2
33.9376	126.321	Scincella vandenburghi	2
33.9851	126.924	Scincella vandenburghi	2
34.0773	125.114	Scincella vandenburghi	2
34.2133	126.565	Scincella vandenburghi	2
34.5339	127.37	Scincella vandenburghi	2
34.6842	125.196	Scincella vandenburghi	2
34.675	125.37	Scincella vandenburghi	2
34.7048	125.206	Scincella vandenburghi	2
34.7535	126.659	Scincella vandenburghi	2
34.7916	126.412	Scincella vandenburghi	2
34.7786	126.681	Scincella vandenburghi	2
34.8002	128.672	Scincella vandenburghi	2
35.0562	129.084	Scincella vandenburghi	2
35.1287	126.938	Scincella vandenburghi	2
35.0711	127.698	Scincella vandenburghi	2
35.1952	126.544	Scincella vandenburghi	2
35.2881	127.439	Scincella vandenburghi	2
35.5186	126.878	Scincella vandenburghi	2
35.6256	126.471	Scincella vandenburghi	2
35.6925	126.575	Scincella vandenburghi	2
35.7305	127.1	Scincella vandenburghi	2
35.7556	127.383	Scincella vandenburghi	2
35.7599	127.413	Scincella vandenburghi	2
35.8094	126.411	Scincella vandenburghi	2
35.7867	128.488	Scincella vandenburghi	2
35.8695	127.284	Scincella vandenburghi	2
35.9325	127.207	Scincella vandenburghi	2
35.9813	127.289	Scincella vandenburghi	2
36.0553	127.278	Scincella vandenburghi	2
36.0255	127.37	Scincella vandenburghi	2
36.0868	127.237	Scincella vandenburghi	2
36.1418	127.275	Scincella vandenburghi	2
36.1887	127.334	Scincella vandenburghi	2
36.2037	127.453	Scincella vandenburghi	2
36.2172	127.341	Scincella vandenburghi	2
36.3525	127.209	Scincella vandenburghi	2
36.417	126.859	Scincella vandenburghi	2
36.3744	126.897	Scincella vandenburghi	2
36.3699	127.236	Scincella vandenburghi	2
36.3855	127.269	Scincella vandenburghi	2
36.5524	127.009	Scincella vandenburghi	2
36.5565	127.587	Scincella vandenburghi	2
36.6223	126.312	Scincella vandenburghi	2
36.6274	127.675	Scincella vandenburghi	2
36.7006	126.5	Scincella vandenburghi	2
36.6762	126.57	Scincella vandenburghi	2
36.6884	127.036	Scincella vandenburghi	2
36.6641	127.821	Scincella vandenburghi	2
36.7827	126.278	Scincella vandenburghi	2
36.7464	126.446	Scincella vandenburghi	2
36.7451	126.583	Scincella vandenburghi	2
36.7353	126.6	Scincella vandenburghi	2
36.755	128.289	Scincella vandenburghi	2
36.8331	126.206	Scincella vandenburghi	2
36.8439	128.168	Scincella vandenburghi	2
36.8172	128.231	Scincella vandenburghi	2
37.2189	126.162	Scincella vandenburghi	2
37.2143	126.175	Scincella vandenburghi	2
37.1791	126.255	Scincella vandenburghi	2
37.1621	126.31	Scincella vandenburghi	2
37.272	127.435	Scincella vandenburghi	2
37.2533	127.945	Scincella vandenburghi	2
37.3717	126.445	Scincella vandenburghi	2
37.4086	126.73	Scincella vandenburghi	2
37.4246	127.094	Scincella vandenburghi	2
37.4859	126.801	Scincella vandenburghi	2
37.6912	126.493	Scincella vandenburghi	2
37.662	127.078	Scincella vandenburghi	2
37.7057	128.028	Scincella vandenburghi	2
37.7535	127.125	Scincella vandenburghi	2
37.76	127.172	Scincella vandenburghi	2
37.7977	127.603	Scincella vandenburghi	2
37.81	127.62	Scincella vandenburghi	2
37.8667	127.744	Scincella vandenburghi	2
37.9456	127.087	Scincella vandenburghi	2
37.9027	127.825	Scincella vandenburghi	2
37.9797	124.694	Scincella vandenburghi	2
37.9464	127.079	Scincella vandenburghi	2
37.9738	127.269	Scincella vandenburghi	2
37.9549	127.812	Scincella vandenburghi	2
21.9753	120.738	Plestiodon elegans	2
22.5762	114.171	Plestiodon elegans	2
22.7311	120.379	Plestiodon elegans	2
22.3586	120.89	Plestiodon elegans	2
23.0025	120.211	Plestiodon elegans	2
23.135	120.493	Plestiodon elegans	2
22.9159	121.085	Plestiodon elegans	2
23.1247	121.416	Plestiodon elegans	2
23.3629	112.807	Plestiodon elegans	2
23.5619	119.651	Plestiodon elegans	2
23.4646	120.481	Plestiodon elegans	2
23.5205	120.897	Plestiodon elegans	2
23.5311	121.405	Plestiodon elegans	2
23.9695	120.636	Plestiodon elegans	2
24.047	120.934	Plestiodon elegans	2
23.9659	121.497	Plestiodon elegans	2
24.4669	118.153	Plestiodon elegans	2
24.1838	120.732	Plestiodon elegans	2
24.1731	120.741	Plestiodon elegans	2
24.1796	121.405	Plestiodon elegans	2
24.1583	121.622	Plestiodon elegans	2
24.9381	113.005	Plestiodon elegans	2
24.8701	118.069	Plestiodon elegans	2
24.7927	118.221	Plestiodon elegans	2
24.5184	120.725	Plestiodon elegans	2
24.7937	120.982	Plestiodon elegans	2
24.7923	121.493	Plestiodon elegans	2
24.8656	121.775	Plestiodon elegans	2
24.9648	113.105	Plestiodon elegans	2
25.3268	116.859	Plestiodon elegans	2
25.1256	118.735	Plestiodon elegans	2
25.1752	121.53	Plestiodon elegans	2
25.1076	121.866	Plestiodon elegans	2
25.6134	108.416	Plestiodon elegans	2
25.7631	110.126	Plestiodon elegans	2
25.8037	118.501	Plestiodon elegans	2
25.7701	118.952	Plestiodon elegans	2
26.2282	109.142	Plestiodon elegans	2
25.8564	110.487	Plestiodon elegans	2
25.8378	113.813	Plestiodon elegans	2
26.2436	117.65	Plestiodon elegans	2
26.1655	119.284	Plestiodon elegans	2
26.2467	119.998	Plestiodon elegans	2
26.3577	101.2	Plestiodon elegans	2
26.3205	119.256	Plestiodon elegans	2
26.6249	119.52	Plestiodon elegans	2
26.3603	120.486	Plestiodon elegans	2
27.0622	115.048	Plestiodon elegans	2
27.027	117.059	Plestiodon elegans	2
27.0669	119.046	Plestiodon elegans	2
27.1203	120.19	Plestiodon elegans	2
27.5448	117.484	Plestiodon elegans	2
27.4939	119.175	Plestiodon elegans	2
27.7013	110.946	Plestiodon elegans	2
27.931	112.52	Plestiodon elegans	2
27.6893	114.282	Plestiodon elegans	2
27.741	117.634	Plestiodon elegans	2
27.9777	118.069	Plestiodon elegans	2
28.0049	118.76	Plestiodon elegans	2
27.8194	119.853	Plestiodon elegans	2
27.9065	120.734	Plestiodon elegans	2
27.7849	121.079	Plestiodon elegans	2
28.0867	116.985	Plestiodon elegans	2
28.3431	118.608	Plestiodon elegans	2
28.3551	118.987	Plestiodon elegans	2
28.3744	119.814	Plestiodon elegans	2
28.3686	120.963	Plestiodon elegans	2
28.7451	115.705	Plestiodon elegans	2
28.8835	117.963	Plestiodon elegans	2
28.5721	119.788	Plestiodon elegans	2
28.4913	119.909	Plestiodon elegans	2
29.2432	118.112	Plestiodon elegans	2
29.115	120.355	Plestiodon elegans	2
29.2075	121	Plestiodon elegans	2
29.5519	120.862	Plestiodon elegans	2
29.5458	121.658	Plestiodon elegans	2
29.3821	122.22	Plestiodon elegans	2
29.8696	117.644	Plestiodon elegans	2
29.8849	117.951	Plestiodon elegans	2
30.1323	118.155	Plestiodon elegans	2
30.0959	118.972	Plestiodon elegans	2
30.2017	120.013	Plestiodon elegans	2
29.9792	121.523	Plestiodon elegans	2
29.8335	121.833	Plestiodon elegans	2
30.0083	122.236	Plestiodon elegans	2
30.2038	122.685	Plestiodon elegans	2
30.2796	109.485	Plestiodon elegans	2
30.4021	118.066	Plestiodon elegans	2
30.268	119.143	Plestiodon elegans	2
30.333	119.451	Plestiodon elegans	2
30.6064	119.862	Plestiodon elegans	2
31.078	120.39	Plestiodon elegans	2
31.5297	119.199	Plestiodon elegans	2
31.2992	119.443	Plestiodon elegans	2
32.4116	111.015	Plestiodon elegans	2
32.0692	118.843	Plestiodon elegans	2
32.3563	119.778	Plestiodon elegans	2
-30.7186	30.4592	Trachylepis striata	3
-29.5965	30.3234	Trachylepis striata	3
-30.0984	30.8268	Trachylepis striata	3
-28.0564	32.2947	Trachylepis striata	3
-28.3837	32.4126	Trachylepis striata	3
-26.6722	31.4048	Trachylepis striata	3
-25.9531	32.5709	Trachylepis striata	3
-24.4982	23.5584	Trachylepis striata	3
-25.0492	25.7368	Trachylepis striata	3
-25.6764	30.365	Trachylepis striata	3
-24.5523	31.0969	Trachylepis striata	3
-25.2783	33.2318	Trachylepis striata	3
-24.0929	35.4962	Trachylepis striata	3
-22.4047	26.6763	Trachylepis striata	3
-23.1103	28.9854	Trachylepis striata	3
-23.3861	30.1753	Trachylepis striata	3
-22.6921	31.0168	Trachylepis striata	3
-22.6329	33.2673	Trachylepis striata	3
-23.8541	35.5467	Trachylepis striata	3
-22.344	28.9241	Trachylepis striata	3
-20.9527	30.6257	Trachylepis striata	3
-22.3566	31.1719	Trachylepis striata	3
-21.2526	32.3659	Trachylepis striata	3
-20.9363	34.3325	Trachylepis striata	3
-19.2773	30.5424	Trachylepis striata	3
-20.2653	30.923	Trachylepis striata	3
-19.118	32.776	Trachylepis striata	3
-19.8298	34.8325	Trachylepis striata	3
-18.2525	32.0109	Trachylepis striata	3
-18.9554	32.6845	Trachylepis striata	3
-18.0429	35.2215	Trachylepis striata	3
-17.8766	36.8943	Trachylepis striata	3
-16.2309	34.7944	Trachylepis striata	3
-16.0567	35.6715	Trachylepis striata	3
-16.7549	38.7955	Trachylepis striata	3
-16.6752	39.4679	Trachylepis striata	3
-14.8521	35.2944	Trachylepis striata	3
-15.4184	36.9754	Trachylepis striata	3
-13.0833	33.1396	Trachylepis striata	3
-12.8777	35.4084	Trachylepis striata	3
-12.972	40.5242	Trachylepis striata	3
-11.3235	33.868	Trachylepis striata	3
-11.4587	34.053	Trachylepis striata	3
-12.1742	38.0837	Trachylepis striata	3
-12.4079	40.6005	Trachylepis striata	3
-9.25924	33.6456	Trachylepis striata	3
-10.613	34.1066	Trachylepis striata	3
-10.2811	40.121	Trachylepis striata	3
-8.77765	31.1013	Trachylepis striata	3
-8.92772	33.3038	Trachylepis striata	3
-8.63614	35.3669	Trachylepis striata	3
-7.84848	36.8896	Trachylepis striata	3
-7.72722	38.2043	Trachylepis striata	3
-7.98667	39.7582	Trachylepis striata	3
-6.62977	31.144	Trachylepis striata	3
-7.2942	37.1206	Trachylepis striata	3
-6.04221	38.7731	Trachylepis striata	3
-6.2214	39.5325	Trachylepis striata	3
-4.88021	29.6227	Trachylepis striata	3
-5.09228	30.8172	Trachylepis striata	3
-4.72612	38.2492	Trachylepis striata	3
-4.91434	39.6979	Trachylepis striata	3
-2.61503	29.7479	Trachylepis striata	3
-2.50562	32.7436	Trachylepis striata	3
-2.834	34.995	Trachylepis striata	3
-2.5923	35.9185	Trachylepis striata	3
-3.32761	37.3375	Trachylepis striata	3
-2.35882	29.7398	Trachylepis striata	3
-1.89451	30.6832	Trachylepis striata	3
-2.1929	33.8735	Trachylepis striata	3
-1.36854	35.2665	Trachylepis striata	3
-1.31396	36.7005	Trachylepis striata	3
0.488995	30.3333	Trachylepis striata	3
-0.800168	31.7756	Trachylepis striata	3
0.121633	32.4521	Trachylepis striata	3
0.352999	34.8634	Trachylepis striata	3
0.298295	36.897	Trachylepis striata	3
-0.152138	37.3084	Trachylepis striata	3
0.833596	30.0434	Trachylepis striata	3
0.950752	30.8255	Trachylepis striata	3
1.40617	33.3323	Trachylepis striata	3
1.00913	34.9834	Trachylepis striata	3
2.30871	37.966	Trachylepis striata	3
3.71377	33.6697	Trachylepis striata	3
3.94803	36.1867	Trachylepis striata	3
5.33059	37.407	Trachylepis striata	3
6.51205	35.1827	Trachylepis striata	3
6.74957	38.4435	Trachylepis striata	3
7.12254	39.7595	Trachylepis striata	3
6.74477	44.2747	Trachylepis striata	3
8.24927	34.594	Trachylepis striata	3
7.68426	36.8278	Trachylepis striata	3
7.92514	38.7249	Trachylepis striata	3
8.78027	39.0029	Trachylepis striata	3
9.56236	31.6834	Trachylepis striata	3
9.70899	38.8357	Trachylepis striata	3
9.13473	40.0846	Trachylepis striata	3
9.31175	42.1402	Trachylepis striata	3
9.52291	44.079	Trachylepis striata	3
11.5979	37.3859	Trachylepis striata	3
6.6496	99.6762	Sphenomorphus maculatus	2
8.46444	98.2801	Sphenomorphus maculatus	2
8.23897	98.9154	Sphenomorphus maculatus	2
9.43269	97.8607	Sphenomorphus maculatus	2
9.60416	98.4676	Sphenomorphus maculatus	2
9.16047	98.8826	Sphenomorphus maculatus	2
9.52205	99.9578	Sphenomorphus maculatus	2
9.95833	98.6659	Sphenomorphus maculatus	2
10.5133	98.911	Sphenomorphus maculatus	2
10.5624	103.307	Sphenomorphus maculatus	2
10.1786	104.013	Sphenomorphus maculatus	2
10.2973	106.759	Sphenomorphus maculatus	2
10.408	107.268	Sphenomorphus maculatus	2
10.7735	98.9847	Sphenomorphus maculatus	2
10.5789	103.299	Sphenomorphus maculatus	2
10.6733	103.607	Sphenomorphus maculatus	2
11.4233	107.429	Sphenomorphus maculatus	2
11.6272	99.6112	Sphenomorphus maculatus	2
11.9796	102.322	Sphenomorphus maculatus	2
11.5801	103.127	Sphenomorphus maculatus	2
11.9805	104.134	Sphenomorphus maculatus	2
11.8753	107.924	Sphenomorphus maculatus	2
13.2414	92.9706	Sphenomorphus maculatus	2
12.8023	99.4441	Sphenomorphus maculatus	2
13.2148	101.057	Sphenomorphus maculatus	2
12.9158	101.729	Sphenomorphus maculatus	2
12.4639	107.088	Sphenomorphus maculatus	2
13.3595	99.2844	Sphenomorphus maculatus	2
14.2412	101.342	Sphenomorphus maculatus	2
13.9964	102.205	Sphenomorphus maculatus	2
14.1115	102.59	Sphenomorphus maculatus	2
15.0244	98.5978	Sphenomorphus maculatus	2
14.6621	99.3073	Sphenomorphus maculatus	2
14.4354	101.414	Sphenomorphus maculatus	2
14.5101	101.931	Sphenomorphus maculatus	2
14.452	103.601	Sphenomorphus maculatus	2
14.3652	105.209	Sphenomorphus maculatus	2
14.4366	105.277	Sphenomorphus maculatus	2
15.9268	98.7533	Sphenomorphus maculatus	2
16.039	99.2338	Sphenomorphus maculatus	2
15.8759	101.508	Sphenomorphus maculatus	2
15.2757	104.85	Sphenomorphus maculatus	2
15.874	108.358	Sphenomorphus maculatus	2
16.8103	94.4929	Sphenomorphus maculatus	2
16.5936	99.3051	Sphenomorphus maculatus	2
16.68	102.236	Sphenomorphus maculatus	2
16.8899	103.087	Sphenomorphus maculatus	2
16.8096	103.884	Sphenomorphus maculatus	2
16.3956	104.31	Sphenomorphus maculatus	2
16.227	107.855	Sphenomorphus maculatus	2
17.6759	94.5482	Sphenomorphus maculatus	2
17.3364	97.0387	Sphenomorphus maculatus	2
17.3622	101.506	Sphenomorphus maculatus	2
17.6005	102.174	Sphenomorphus maculatus	2
18.4396	98.5942	Sphenomorphus maculatus	2
18.7828	98.9816	Sphenomorphus maculatus	2
17.985	102.369	Sphenomorphus maculatus	2
19.7466	83.1105	Sphenomorphus maculatus	2
19.3801	98.4321	Sphenomorphus maculatus	2
18.8988	98.8635	Sphenomorphus maculatus	2
19.6228	100.104	Sphenomorphus maculatus	2
19.0415	100.945	Sphenomorphus maculatus	2
19.7505	101.994	Sphenomorphus maculatus	2
20.1005	99.5355	Sphenomorphus maculatus	2
20.1056	100.516	Sphenomorphus maculatus	2
19.8959	102.14	Sphenomorphus maculatus	2
20.5714	102.615	Sphenomorphus maculatus	2
20.8159	96.3864	Sphenomorphus maculatus	2
22.4935	91.7826	Sphenomorphus maculatus	2
21.9626	96.3634	Sphenomorphus maculatus	2
22.0253	100.764	Sphenomorphus maculatus	2
23.4284	91.1373	Sphenomorphus maculatus	2
23.0187	91.984	Sphenomorphus maculatus	2
24.3414	91.7978	Sphenomorphus maculatus	2
23.9331	92.7559	Sphenomorphus maculatus	2
25.2506	91.6735	Sphenomorphus maculatus	2
24.9841	94.6207	Sphenomorphus maculatus	2
24.7526	97.5621	Sphenomorphus maculatus	2
25.4981	90.1695	Sphenomorphus maculatus	2
25.3875	90.6044	Sphenomorphus maculatus	2
25.3034	91.9646	Sphenomorphus maculatus	2
25.8539	94.5255	Sphenomorphus maculatus	2
25.8716	98.1205	Sphenomorphus maculatus	2
26.7962	88.363	Sphenomorphus maculatus	2
27.0027	89.2114	Sphenomorphus maculatus	2
26.9965	90.1317	Sphenomorphus maculatus	2
26.1924	91.769	Sphenomorphus maculatus	2
27.012	92.4228	Sphenomorphus maculatus	2
27.9109	84.5281	Sphenomorphus maculatus	2
27.2367	88.5672	Sphenomorphus maculatus	2
27.1162	90.7177	Sphenomorphus maculatus	2
27.2384	92.2458	Sphenomorphus maculatus	2
27.3335	93.789	Sphenomorphus maculatus	2
27.334	95.5154	Sphenomorphus maculatus	2
27.3306	96.0469	Sphenomorphus maculatus	2
27.3182	97.4057	Sphenomorphus maculatus	2
28.616	95.0519	Sphenomorphus maculatus	2
28.5768	95.1271	Sphenomorphus maculatus	2
29.8377	78.6871	Sphenomorphus maculatus	2
29.2962	95.2549	Sphenomorphus maculatus	2
12.7994	99.4576	Sphenomorphus indicus	2
12.1844	108.685	Sphenomorphus indicus	2
14.6933	98.4047	Sphenomorphus indicus	2
14.4698	101.368	Sphenomorphus indicus	2
16.1004	99.1078	Sphenomorphus indicus	2
16.1474	107.856	Sphenomorphus indicus	2
17.3623	101.506	Sphenomorphus indicus	2
18.5055	98.5277	Sphenomorphus indicus	2
17.9461	99.5621	Sphenomorphus indicus	2
18.888	98.8619	Sphenomorphus indicus	2
19.2	101.089	Sphenomorphus indicus	2
19.881	102.141	Sphenomorphus indicus	2
20.332	99.8142	Sphenomorphus indicus	2
20.6932	101.988	Sphenomorphus indicus	2
20.2567	103.142	Sphenomorphus indicus	2
20.3493	105.601	Sphenomorphus indicus	2
21.9269	101.256	Sphenomorphus indicus	2
21.7207	102.092	Sphenomorphus indicus	2
22.2588	114.191	Sphenomorphus indicus	2
22.2059	120.856	Sphenomorphus indicus	2
23.3833	103.103	Sphenomorphus indicus	2
22.3951	105.642	Sphenomorphus indicus	2
22.4643	106.948	Sphenomorphus indicus	2
22.698	113.83	Sphenomorphus indicus	2
22.6509	114.287	Sphenomorphus indicus	2
23.179	120.562	Sphenomorphus indicus	2
22.9131	121.12	Sphenomorphus indicus	2
24.4679	97.5734	Sphenomorphus indicus	2
23.5904	99.0868	Sphenomorphus indicus	2
24.1183	110.205	Sphenomorphus indicus	2
24.4284	113.304	Sphenomorphus indicus	2
23.4748	120.49	Sphenomorphus indicus	2
23.8648	120.899	Sphenomorphus indicus	2
25.3578	90.6619	Sphenomorphus indicus	2
25.3196	91.9175	Sphenomorphus indicus	2
24.6865	92.7516	Sphenomorphus indicus	2
25.2783	98.7976	Sphenomorphus indicus	2
25.143	102.743	Sphenomorphus indicus	2
25.2963	108.069	Sphenomorphus indicus	2
25.6134	108.416	Sphenomorphus indicus	2
25.2934	110.298	Sphenomorphus indicus	2
24.7217	114.259	Sphenomorphus indicus	2
25.1345	121.535	Sphenomorphus indicus	2
25.1057	121.859	Sphenomorphus indicus	2
26.5726	106.739	Sphenomorphus indicus	2
26.2341	109.153	Sphenomorphus indicus	2
25.8093	110.153	Sphenomorphus indicus	2
25.7492	116.2	Sphenomorphus indicus	2
26.3595	117.492	Sphenomorphus indicus	2
26.693	119.524	Sphenomorphus indicus	2
26.2208	119.989	Sphenomorphus indicus	2
27.3231	88.6135	Sphenomorphus indicus	2
27.0108	88.7862	Sphenomorphus indicus	2
27.5358	93.7524	Sphenomorphus indicus	2
27.4461	96.5355	Sphenomorphus indicus	2
27.7715	106.802	Sphenomorphus indicus	2
27.3643	113.769	Sphenomorphus indicus	2
26.9725	116.329	Sphenomorphus indicus	2
27.9391	119.38	Sphenomorphus indicus	2
27.4778	119.656	Sphenomorphus indicus	2
28.6728	94.9599	Sphenomorphus indicus	2
28.2944	96.0337	Sphenomorphus indicus	2
28.7689	103.989	Sphenomorphus indicus	2
28.2499	105.764	Sphenomorphus indicus	2
28.6646	106.13	Sphenomorphus indicus	2
28.9602	107.196	Sphenomorphus indicus	2
28.7573	115.739	Sphenomorphus indicus	2
28.8654	118.08	Sphenomorphus indicus	2
28.3041	118.57	Sphenomorphus indicus	2
28.4913	119.909	Sphenomorphus indicus	2
29.169	121.021	Sphenomorphus indicus	2
29.6858	102.991	Sphenomorphus indicus	2
29.5449	103.77	Sphenomorphus indicus	2
29.8256	106.424	Sphenomorphus indicus	2
29.8661	107.753	Sphenomorphus indicus	2
30.2707	109.473	Sphenomorphus indicus	2
29.3648	110.612	Sphenomorphus indicus	2
30.0682	117.818	Sphenomorphus indicus	2
29.7553	119.016	Sphenomorphus indicus	2
29.5267	120.426	Sphenomorphus indicus	2
29.3728	121.606	Sphenomorphus indicus	2
30.0107	122.188	Sphenomorphus indicus	2
30.994	103.509	Sphenomorphus indicus	2
31.0058	103.61	Sphenomorphus indicus	2
30.9885	107.662	Sphenomorphus indicus	2
31.0799	110.923	Sphenomorphus indicus	2
31.2046	114.246	Sphenomorphus indicus	2
30.5441	115.562	Sphenomorphus indicus	2
30.6886	118.148	Sphenomorphus indicus	2
30.3429	119.453	Sphenomorphus indicus	2
30.3978	119.619	Sphenomorphus indicus	2
32.5504	104.819	Sphenomorphus indicus	2
31.973	114.31	Sphenomorphus indicus	2
32.0771	118.834	Sphenomorphus indicus	2
33.042	105.62	Sphenomorphus indicus	2
33.5142	108.006	Sphenomorphus indicus	2
33.4589	108.482	Sphenomorphus indicus	2
33.9847	109.016	Sphenomorphus indicus	2
34.4807	110.085	Sphenomorphus indicus	2
34.5216	112.989	Sphenomorphus indicus	2
22.2244	113.883	Scincella modesta	2
22.2274	113.921	Scincella modesta	2
22.2251	114.214	Scincella modesta	2
22.2561	113.905	Scincella modesta	2
22.2455	113.921	Scincella modesta	2
22.2758	113.997	Scincella modesta	2
22.2773	114.123	Scincella modesta	2
22.2768	114.136	Scincella modesta	2
22.2676	114.203	Scincella modesta	2
22.3565	114.133	Scincella modesta	2
22.3315	114.246	Scincella modesta	2
22.4167	114.102	Scincella modesta	2
22.3837	114.197	Scincella modesta	2
22.406	114.353	Scincella modesta	2
28.6413	121.278	Scincella modesta	2
28.8929	115.08	Scincella modesta	2
29.2613	118.262	Scincella modesta	2
29.346	110.435	Scincella modesta	2
29.3173	121.414	Scincella modesta	2
29.4832	117.616	Scincella modesta	2
29.5077	120.051	Scincella modesta	2
29.6731	119.68	Scincella modesta	2
29.754	120.153	Scincella modesta	2
29.8328	121.865	Scincella modesta	2
29.886	120.668	Scincella modesta	2
29.9654	122.187	Scincella modesta	2
30.0105	122.325	Scincella modesta	2
29.9985	122.388	Scincella modesta	2
30.0763	118.153	Scincella modesta	2
30.0337	122.113	Scincella modesta	2
30.0184	122.328	Scincella modesta	2
30.1127	120.005	Scincella modesta	2
30.1941	119.941	Scincella modesta	2
30.2173	120.085	Scincella modesta	2
30.2119	120.133	Scincella modesta	2
30.2625	119.722	Scincella modesta	2
30.2447	120.028	Scincella modesta	2
30.2554	120.112	Scincella modesta	2
30.3213	119.445	Scincella modesta	2
30.4756	114.365	Scincella modesta	2
30.518	114.444	Scincella modesta	2
30.5418	114.316	Scincella modesta	2
30.5388	114.359	Scincella modesta	2
30.5931	121.1	Scincella modesta	2
30.6102	119.872	Scincella modesta	2
30.5955	121.101	Scincella modesta	2
30.6418	121.167	Scincella modesta	2
30.7884	116.09	Scincella modesta	2
30.8793	118.071	Scincella modesta	2
31.0026	116.034	Scincella modesta	2
30.9889	116.078	Scincella modesta	2
31.0783	117.546	Scincella modesta	2
31.0768	121.144	Scincella modesta	2
31.0936	121.191	Scincella modesta	2
31.121	120.239	Scincella modesta	2
31.2055	114.247	Scincella modesta	2
31.1791	115.903	Scincella modesta	2
31.2061	117.657	Scincella modesta	2
31.1837	119.755	Scincella modesta	2
31.247	117.585	Scincella modesta	2
31.2954	117.762	Scincella modesta	2
31.3147	119.43	Scincella modesta	2
31.3251	117.089	Scincella modesta	2
31.5696	114.644	Scincella modesta	2
31.8459	117.163	Scincella modesta	2
31.8864	118.878	Scincella modesta	2
31.8599	119.057	Scincella modesta	2
31.9523	114.265	Scincella modesta	2
31.9909	112.028	Scincella modesta	2
31.9978	118.777	Scincella modesta	2
32.0493	118.548	Scincella modesta	2
32.0961	118.801	Scincella modesta	2
32.0823	118.82	Scincella modesta	2
32.1278	118.582	Scincella modesta	2
32.133	119.078	Scincella modesta	2
34.0639	107.75	Scincella modesta	2
35.3329	113.179	Scincella modesta	2
35.5201	113.55	Scincella modesta	2
37.3097	120.829	Scincella modesta	2
39.6728	115.817	Scincella modesta	2
39.7007	115.943	Scincella modesta	2
39.8388	115.562	Scincella modesta	2
39.8379	115.581	Scincella modesta	2
39.9047	116.043	Scincella modesta	2
40.0343	115.462	Scincella modesta	2
40.0765	116.033	Scincella modesta	2
40.113	117.375	Scincella modesta	2
40.1542	117.528	Scincella modesta	2
40.25	116.46	Scincella modesta	2
40.2464	117.152	Scincella modesta	2
40.2459	117.17	Scincella modesta	2
40.2626	117.233	Scincella modesta	2
40.4517	116.689	Scincella modesta	2
40.5052	115.775	Scincella modesta	2
40.4834	116.665	Scincella modesta	2
40.5469	115.893	Scincella modesta	2
40.6516	117.49	Scincella modesta	2
40.9502	116.455	Scincella modesta	2
40.9449	116.519	Scincella modesta	2
22.1261	113.564	Plestiodon chinensis	2
22.1968	113.542	Plestiodon chinensis	2
22.2814	113.927	Plestiodon chinensis	2
22.364	113.585	Plestiodon chinensis	2
22.3725	114.077	Plestiodon chinensis	2
22.3836	114.108	Plestiodon chinensis	2
22.3897	114.362	Plestiodon chinensis	2
22.5667	113.459	Plestiodon chinensis	2
22.6154	114.079	Plestiodon chinensis	2
22.5103	114.112	Plestiodon chinensis	2
22.5445	114.432	Plestiodon chinensis	2
22.8007	111.71	Plestiodon chinensis	2
22.8138	113.316	Plestiodon chinensis	2
22.78	113.573	Plestiodon chinensis	2
22.9464	113.194	Plestiodon chinensis	2
23.1589	112.549	Plestiodon chinensis	2
23.0963	113.299	Plestiodon chinensis	2
23.1281	113.779	Plestiodon chinensis	2
23.7274	112.63	Plestiodon chinensis	2
23.7658	113.894	Plestiodon chinensis	2
23.8437	120.487	Plestiodon chinensis	2
23.8431	120.6	Plestiodon chinensis	2
23.9279	120.438	Plestiodon chinensis	2
23.9664	120.634	Plestiodon chinensis	2
24.1551	112.92	Plestiodon chinensis	2
24.1923	120.716	Plestiodon chinensis	2
24.2063	120.82	Plestiodon chinensis	2
24.2387	116.148	Plestiodon chinensis	2
24.2836	120.585	Plestiodon chinensis	2
24.2287	120.656	Plestiodon chinensis	2
24.2572	120.876	Plestiodon chinensis	2
24.4619	120.701	Plestiodon chinensis	2
24.5922	111.568	Plestiodon chinensis	2
24.7053	120.861	Plestiodon chinensis	2
24.7913	112.763	Plestiodon chinensis	2
24.8101	120.91	Plestiodon chinensis	2
24.7605	120.94	Plestiodon chinensis	2
25.0379	113.743	Plestiodon chinensis	2
25.0243	113.745	Plestiodon chinensis	2
24.9193	121.144	Plestiodon chinensis	2
24.9538	121.363	Plestiodon chinensis	2
24.9812	121.57	Plestiodon chinensis	2
25.1779	116.763	Plestiodon chinensis	2
25.2165	116.827	Plestiodon chinensis	2
25.0821	121.166	Plestiodon chinensis	2
25.1673	121.416	Plestiodon chinensis	2
25.1113	121.495	Plestiodon chinensis	2
25.2095	121.695	Plestiodon chinensis	2
25.124	121.869	Plestiodon chinensis	2
25.4112	107.886	Plestiodon chinensis	2
25.3128	110.405	Plestiodon chinensis	2
25.279	115.734	Plestiodon chinensis	2
25.2869	121.512	Plestiodon chinensis	2
25.5585	108.904	Plestiodon chinensis	2
25.7534	110.123	Plestiodon chinensis	2
25.7492	116.2	Plestiodon chinensis	2
25.8443	108.91	Plestiodon chinensis	2
25.8472	109.044	Plestiodon chinensis	2
25.9094	109.172	Plestiodon chinensis	2
25.8717	118.933	Plestiodon chinensis	2
25.9096	119.17	Plestiodon chinensis	2
26.0901	119.188	Plestiodon chinensis	2
25.975	119.92	Plestiodon chinensis	2
26.2313	109.136	Plestiodon chinensis	2
26.2132	113.76	Plestiodon chinensis	2
26.8399	120.024	Plestiodon chinensis	2
27.0572	119.551	Plestiodon chinensis	2
27.0258	120.267	Plestiodon chinensis	2
27.7357	118.002	Plestiodon chinensis	2
27.839	117.2	Plestiodon chinensis	2
27.9243	120.691	Plestiodon chinensis	2
28.1035	113.034	Plestiodon chinensis	2
28.2127	112.953	Plestiodon chinensis	2
28.4367	119.942	Plestiodon chinensis	2
28.746	109.943	Plestiodon chinensis	2
29.0842	117.765	Plestiodon chinensis	2
29.0839	117.932	Plestiodon chinensis	2
29.2764	117.852	Plestiodon chinensis	2
29.259	118.265	Plestiodon chinensis	2
29.2889	121.833	Plestiodon chinensis	2
29.3929	118.028	Plestiodon chinensis	2
29.4688	119.277	Plestiodon chinensis	2
29.4243	122.193	Plestiodon chinensis	2
29.5433	117.575	Plestiodon chinensis	2
29.5542	118.28	Plestiodon chinensis	2
29.6107	119.045	Plestiodon chinensis	2
29.7278	122.141	Plestiodon chinensis	2
29.9964	120.692	Plestiodon chinensis	2
30.0914	117.477	Plestiodon chinensis	2
30.1353	120.22	Plestiodon chinensis	2
30.3213	119.445	Plestiodon chinensis	2
30.2564	119.729	Plestiodon chinensis	2
30.2714	120.154	Plestiodon chinensis	2
30.5952	118.132	Plestiodon chinensis	2
30.6356	118.463	Plestiodon chinensis	2
31.0115	121.241	Plestiodon chinensis	2
31.0134	121.429	Plestiodon chinensis	2
31.0519	121.509	Plestiodon chinensis	2
39.1396	118.827	Plestiodon chinensis	2
13.4125	103.867	Scincella reevesii	2
13.4335	103.912	Scincella reevesii	2
14.4401	101.374	Scincella reevesii	2
14.4423	105.274	Scincella reevesii	2
14.5734	101.147	Scincella reevesii	2
15.9822	102.038	Scincella reevesii	2
16.0925	99.1194	Scincella reevesii	2
16.1004	99.1078	Scincella reevesii	2
16.7371	101.42	Scincella reevesii	2
16.7579	101.804	Scincella reevesii	2
16.8756	101.823	Scincella reevesii	2
17.0045	100.994	Scincella reevesii	2
17.0646	103.968	Scincella reevesii	2
17.1601	102.691	Scincella reevesii	2
17.3622	101.506	Scincella reevesii	2
17.4799	101.337	Scincella reevesii	2
17.625	102.178	Scincella reevesii	2
18.5252	98.5301	Scincella reevesii	2
18.4991	99.284	Scincella reevesii	2
18.5389	98.5505	Scincella reevesii	2
18.6686	109.9	Scincella reevesii	2
18.7475	108.851	Scincella reevesii	2
18.6971	108.861	Scincella reevesii	2
18.8155	98.9156	Scincella reevesii	2
18.905	109.679	Scincella reevesii	2
19.2025	98.5776	Scincella reevesii	2
19.2027	101.089	Scincella reevesii	2
19.1832	109.447	Scincella reevesii	2
19.4029	98.9194	Scincella reevesii	2
20.0192	110.23	Scincella reevesii	2
20.0086	110.31	Scincella reevesii	2
20.0547	110.323	Scincella reevesii	2
21.9195	101.262	Scincella reevesii	2
22.1106	113.557	Scincella reevesii	2
22.2054	100.878	Scincella reevesii	2
22.1984	113.552	Scincella reevesii	2
22.2523	113.866	Scincella reevesii	2
22.2274	113.921	Scincella reevesii	2
22.2434	113.975	Scincella reevesii	2
22.2561	114.238	Scincella reevesii	2
22.2959	113.385	Scincella reevesii	2
22.3274	113.526	Scincella reevesii	2
22.2777	113.931	Scincella reevesii	2
22.2675	113.999	Scincella reevesii	2
22.2685	114.151	Scincella reevesii	2
22.3038	114.281	Scincella reevesii	2
22.4131	113.419	Scincella reevesii	2
22.3823	114.017	Scincella reevesii	2
22.388	114.201	Scincella reevesii	2
22.3815	114.221	Scincella reevesii	2
22.3771	114.303	Scincella reevesii	2
22.4775	113.386	Scincella reevesii	2
22.4211	113.652	Scincella reevesii	2
22.496	114.042	Scincella reevesii	2
22.437	114.193	Scincella reevesii	2
22.4704	114.219	Scincella reevesii	2
22.4696	114.36	Scincella reevesii	2
22.5486	113.025	Scincella reevesii	2
22.5539	113.914	Scincella reevesii	2
22.5524	114.009	Scincella reevesii	2
22.5536	114.059	Scincella reevesii	2
22.5694	114.14	Scincella reevesii	2
22.5254	114.221	Scincella reevesii	2
22.5571	114.539	Scincella reevesii	2
22.6273	113.653	Scincella reevesii	2
22.5948	113.859	Scincella reevesii	2
22.6428	113.969	Scincella reevesii	2
22.623	114.126	Scincella reevesii	2
22.6128	114.241	Scincella reevesii	2
22.628	114.409	Scincella reevesii	2
22.6438	114.5	Scincella reevesii	2
22.7149	108.47	Scincella reevesii	2
22.6721	113.843	Scincella reevesii	2
22.6827	113.908	Scincella reevesii	2
22.6805	114.201	Scincella reevesii	2
22.6911	114.206	Scincella reevesii	2
22.7894	108.274	Scincella reevesii	2
22.766	111.588	Scincella reevesii	2
22.7834	113.561	Scincella reevesii	2
22.8165	114.003	Scincella reevesii	2
22.7592	114.258	Scincella reevesii	2
22.845	113.242	Scincella reevesii	2
22.8653	114.557	Scincella reevesii	2
22.9328	113.242	Scincella reevesii	2
23.0638	113.323	Scincella reevesii	2
22.9866	113.5	Scincella reevesii	2
23.1261	108.278	Scincella reevesii	2
23.0978	113.296	Scincella reevesii	2
23.0736	113.355	Scincella reevesii	2
23.1543	99.2752	Scincella reevesii	2
23.156	108.282	Scincella reevesii	2
23.1662	113.196	Scincella reevesii	2
23.1911	113.306	Scincella reevesii	2
23.1787	113.379	Scincella reevesii	2
23.1955	113.44	Scincella reevesii	2
23.247	113.631	Scincella reevesii	2
23.3367	113.788	Scincella reevesii	2
24.6122	97.6562	Scincella reevesii	2
17.8077	105.986	Plestiodon quadrilineatus	2
18.6878	108.919	Plestiodon quadrilineatus	2
20.242	105.719	Plestiodon quadrilineatus	2
20.2502	105.715	Plestiodon quadrilineatus	2
20.2928	105.667	Plestiodon quadrilineatus	2
20.3167	105.609	Plestiodon quadrilineatus	2
20.3494	105.594	Plestiodon quadrilineatus	2
20.7946	106.987	Plestiodon quadrilineatus	2
20.798	107.01	Plestiodon quadrilineatus	2
20.8096	107.011	Plestiodon quadrilineatus	2
20.8177	106.976	Plestiodon quadrilineatus	2
21.0576	105.368	Plestiodon quadrilineatus	2
22.1109	113.554	Plestiodon quadrilineatus	2
22.12	113.554	Plestiodon quadrilineatus	2
22.1133	113.565	Plestiodon quadrilineatus	2
22.1261	113.558	Plestiodon quadrilineatus	2
22.1229	113.563	Plestiodon quadrilineatus	2
22.1639	114.254	Plestiodon quadrilineatus	2
22.2008	114.018	Plestiodon quadrilineatus	2
22.2016	114.026	Plestiodon quadrilineatus	2
22.2094	113.92	Plestiodon quadrilineatus	2
22.2037	114.028	Plestiodon quadrilineatus	2
22.2036	114.032	Plestiodon quadrilineatus	2
22.2082	114.26	Plestiodon quadrilineatus	2
22.2177	114.208	Plestiodon quadrilineatus	2
22.2205	114.213	Plestiodon quadrilineatus	2
22.2174	114.244	Plestiodon quadrilineatus	2
22.2259	113.882	Plestiodon quadrilineatus	2
22.2254	113.903	Plestiodon quadrilineatus	2
22.2347	113.956	Plestiodon quadrilineatus	2
22.2434	113.975	Plestiodon quadrilineatus	2
22.2472	114.205	Plestiodon quadrilineatus	2
22.2448	114.218	Plestiodon quadrilineatus	2
22.2531	113.854	Plestiodon quadrilineatus	2
22.2561	113.905	Plestiodon quadrilineatus	2
22.2479	113.918	Plestiodon quadrilineatus	2
22.2503	113.949	Plestiodon quadrilineatus	2
22.255	114.16	Plestiodon quadrilineatus	2
22.2545	114.183	Plestiodon quadrilineatus	2
22.2542	114.207	Plestiodon quadrilineatus	2
22.2481	114.214	Plestiodon quadrilineatus	2
22.2602	113.861	Plestiodon quadrilineatus	2
22.2586	113.909	Plestiodon quadrilineatus	2
22.2636	113.926	Plestiodon quadrilineatus	2
22.2622	113.957	Plestiodon quadrilineatus	2
22.2653	113.964	Plestiodon quadrilineatus	2
22.2633	114.137	Plestiodon quadrilineatus	2
22.2626	114.15	Plestiodon quadrilineatus	2
22.2588	114.191	Plestiodon quadrilineatus	2
22.2582	114.198	Plestiodon quadrilineatus	2
22.2574	114.208	Plestiodon quadrilineatus	2
22.2681	113.875	Plestiodon quadrilineatus	2
22.2704	113.888	Plestiodon quadrilineatus	2
22.2737	114.139	Plestiodon quadrilineatus	2
22.272	114.143	Plestiodon quadrilineatus	2
22.2693	114.15	Plestiodon quadrilineatus	2
22.2663	114.168	Plestiodon quadrilineatus	2
22.2681	114.211	Plestiodon quadrilineatus	2
22.2793	113.911	Plestiodon quadrilineatus	2
22.2772	114.12	Plestiodon quadrilineatus	2
22.2763	114.137	Plestiodon quadrilineatus	2
22.2784	114.147	Plestiodon quadrilineatus	2
22.2755	114.149	Plestiodon quadrilineatus	2
22.276	114.208	Plestiodon quadrilineatus	2
22.2773	114.212	Plestiodon quadrilineatus	2
22.2897	113.903	Plestiodon quadrilineatus	2
22.2843	113.926	Plestiodon quadrilineatus	2
22.2969	113.897	Plestiodon quadrilineatus	2
22.3488	114.099	Plestiodon quadrilineatus	2
22.3702	114.059	Plestiodon quadrilineatus	2
22.3669	114.152	Plestiodon quadrilineatus	2
22.3908	113.973	Plestiodon quadrilineatus	2
22.3871	114.021	Plestiodon quadrilineatus	2
22.3944	113.962	Plestiodon quadrilineatus	2
22.3941	114.061	Plestiodon quadrilineatus	2
22.4047	113.959	Plestiodon quadrilineatus	2
22.4027	113.961	Plestiodon quadrilineatus	2
22.4088	114.04	Plestiodon quadrilineatus	2
22.4173	114.024	Plestiodon quadrilineatus	2
22.4362	107.026	Plestiodon quadrilineatus	2
22.7812	113.564	Plestiodon quadrilineatus	2
23.1363	112.427	Plestiodon quadrilineatus	2
23.1659	112.541	Plestiodon quadrilineatus	2
23.1988	112.509	Plestiodon quadrilineatus	2
23.3973	110.055	Plestiodon quadrilineatus	2
18.8682	109.628	Sphenomorphus incognitus	2
18.8997	109.653	Sphenomorphus incognitus	2
18.8992	109.691	Sphenomorphus incognitus	2
21.8171	111.449	Sphenomorphus incognitus	2
21.912	120.848	Sphenomorphus incognitus	2
21.946	120.785	Sphenomorphus incognitus	2
21.959	120.812	Sphenomorphus incognitus	2
21.951	120.839	Sphenomorphus incognitus	2
21.9978	120.706	Sphenomorphus incognitus	2
21.9987	120.78	Sphenomorphus incognitus	2
21.9617	120.812	Sphenomorphus incognitus	2
21.989	120.846	Sphenomorphus incognitus	2
22.0122	120.717	Sphenomorphus incognitus	2
22.0253	120.754	Sphenomorphus incognitus	2
22.0258	120.801	Sphenomorphus incognitus	2
22.0436	121.548	Sphenomorphus incognitus	2
22.0352	121.558	Sphenomorphus incognitus	2
22.0503	120.702	Sphenomorphus incognitus	2
22.0748	121.508	Sphenomorphus incognitus	2
22.0802	121.511	Sphenomorphus incognitus	2
22.1125	120.762	Sphenomorphus incognitus	2
22.1752	120.719	Sphenomorphus incognitus	2
22.2188	120.807	Sphenomorphus incognitus	2
22.1931	120.888	Sphenomorphus incognitus	2
22.2642	120.664	Sphenomorphus incognitus	2
22.2966	120.7	Sphenomorphus incognitus	2
22.3301	110.297	Sphenomorphus incognitus	2
22.3494	114.141	Sphenomorphus incognitus	2
22.3597	114.181	Sphenomorphus incognitus	2
22.3316	114.246	Sphenomorphus incognitus	2
22.3928	114.104	Sphenomorphus incognitus	2
22.3898	114.147	Sphenomorphus incognitus	2
22.3668	114.198	Sphenomorphus incognitus	2
22.3815	114.221	Sphenomorphus incognitus	2
22.4195	114.059	Sphenomorphus incognitus	2
22.4305	114.12	Sphenomorphus incognitus	2
22.4424	114.165	Sphenomorphus incognitus	2
22.4274	114.181	Sphenomorphus incognitus	2
22.4281	114.293	Sphenomorphus incognitus	2
22.449	114.318	Sphenomorphus incognitus	2
22.4443	120.678	Sphenomorphus incognitus	2
22.4701	114.007	Sphenomorphus incognitus	2
22.4952	114.17	Sphenomorphus incognitus	2
22.4783	120.626	Sphenomorphus incognitus	2
22.5151	114.164	Sphenomorphus incognitus	2
22.5006	114.209	Sphenomorphus incognitus	2
22.5058	114.244	Sphenomorphus incognitus	2
22.5038	120.626	Sphenomorphus incognitus	2
22.5263	120.66	Sphenomorphus incognitus	2
22.5883	109.876	Sphenomorphus incognitus	2
22.5718	114.016	Sphenomorphus incognitus	2
22.5787	114.069	Sphenomorphus incognitus	2
22.5886	114.198	Sphenomorphus incognitus	2
22.582	114.212	Sphenomorphus incognitus	2
22.5855	120.641	Sphenomorphus incognitus	2
22.6231	114.323	Sphenomorphus incognitus	2
22.6221	120.648	Sphenomorphus incognitus	2
22.6645	113.848	Sphenomorphus incognitus	2
22.641	114.284	Sphenomorphus incognitus	2
22.6425	114.39	Sphenomorphus incognitus	2
22.6406	114.395	Sphenomorphus incognitus	2
22.6507	120.636	Sphenomorphus incognitus	2
22.6558	121.487	Sphenomorphus incognitus	2
22.6833	120.644	Sphenomorphus incognitus	2
22.6873	120.991	Sphenomorphus incognitus	2
22.806	121.05	Sphenomorphus incognitus	2
22.8247	120.651	Sphenomorphus incognitus	2
22.8534	121.105	Sphenomorphus incognitus	2
22.8605	120.641	Sphenomorphus incognitus	2
22.8968	120.677	Sphenomorphus incognitus	2
22.9351	121.275	Sphenomorphus incognitus	2
23.1185	112.501	Sphenomorphus incognitus	2
23.1713	108.692	Sphenomorphus incognitus	2
23.2548	112.548	Sphenomorphus incognitus	2
23.223	113.391	Sphenomorphus incognitus	2
23.5234	112.432	Sphenomorphus incognitus	2
23.5561	113.225	Sphenomorphus incognitus	2
23.7701	113.901	Sphenomorphus incognitus	2
24.8515	118.042	Sphenomorphus incognitus	2
25.3315	116.864	Sphenomorphus incognitus	2
25.8128	110.458	Sphenomorphus incognitus	2
25.8545	110.473	Sphenomorphus incognitus	2
26.4851	113.772	Sphenomorphus incognitus	2
26.4832	114.026	Sphenomorphus incognitus	2
26.5016	114.057	Sphenomorphus incognitus	2
26.9933	107.127	Sphenomorphus incognitus	2
27.6535	117.926	Sphenomorphus incognitus	2
27.6675	117.965	Sphenomorphus incognitus	2
27.6888	117.987	Sphenomorphus incognitus	2
28.0375	118.123	Sphenomorphus incognitus	2
28.768	115.727	Sphenomorphus incognitus	2
28.8918	115.08	Sphenomorphus incognitus	2
28.8767	121.124	Sphenomorphus incognitus	2
29.4507	117.685	Sphenomorphus incognitus	2
30.1926	120.102	Sphenomorphus incognitus	2
31.0931	114.397	Sphenomorphus incognitus	2
31.21	114.253	Sphenomorphus incognitus	2
31.6487	113.972	Sphenomorphus incognitus	2
33.5896	107.543	Sphenomorphus incognitus	2
-26.907	32.3135	Mochlus sundevallii	3
-25.5683	26.8219	Mochlus sundevallii	3
-25.688	27.9913	Mochlus sundevallii	3
-25.792	28.3445	Mochlus sundevallii	3
-25.4919	31.5131	Mochlus sundevallii	3
-25.8209	31.7946	Mochlus sundevallii	3
-25.915	32.6133	Mochlus sundevallii	3
-24.9727	25.3419	Mochlus sundevallii	3
-24.5941	27.3388	Mochlus sundevallii	3
-25.2003	27.5833	Mochlus sundevallii	3
-24.6982	30.1336	Mochlus sundevallii	3
-24.981	31.4849	Mochlus sundevallii	3
-25.1208	31.9189	Mochlus sundevallii	3
-24.4901	27.4941	Mochlus sundevallii	3
-24.3574	28.3654	Mochlus sundevallii	3
-24.0535	29.037	Mochlus sundevallii	3
-24.0641	30.5592	Mochlus sundevallii	3
-24.0081	31.2067	Mochlus sundevallii	3
-24.393	31.7798	Mochlus sundevallii	3
-23.5337	27.2438	Mochlus sundevallii	3
-23.7501	28.0902	Mochlus sundevallii	3
-23.6409	28.5565	Mochlus sundevallii	3
-23.3237	28.9513	Mochlus sundevallii	3
-23.3779	29.6906	Mochlus sundevallii	3
-23.0564	27.9297	Mochlus sundevallii	3
-22.8218	28.5172	Mochlus sundevallii	3
-22.9864	29.1466	Mochlus sundevallii	3
-22.9828	29.6143	Mochlus sundevallii	3
-22.5243	30.9355	Mochlus sundevallii	3
-22.4241	31.0378	Mochlus sundevallii	3
-22.8925	31.9213	Mochlus sundevallii	3
-23.1097	32.9094	Mochlus sundevallii	3
-22.6328	33.2669	Mochlus sundevallii	3
-22.2033	29.3722	Mochlus sundevallii	3
-22.3434	31.0545	Mochlus sundevallii	3
-21.9639	35.309	Mochlus sundevallii	3
-21.6637	30.6427	Mochlus sundevallii	3
-21.2526	32.3659	Mochlus sundevallii	3
-21.4717	33.8453	Mochlus sundevallii	3
-20.4217	15.4614	Mochlus sundevallii	3
-20.9931	31.9697	Mochlus sundevallii	3
-20.893	34.2986	Mochlus sundevallii	3
-19.6506	14.8516	Mochlus sundevallii	3
-19.8613	20.9134	Mochlus sundevallii	3
-20.1987	28.6365	Mochlus sundevallii	3
-20.1724	32.155	Mochlus sundevallii	3
-19.4129	14.6729	Mochlus sundevallii	3
-19.3562	15.904	Mochlus sundevallii	3
-19.0354	16.4708	Mochlus sundevallii	3
-18.978	22.8883	Mochlus sundevallii	3
-19.2283	23.3914	Mochlus sundevallii	3
-19.1072	27.4616	Mochlus sundevallii	3
-19.0434	33.4044	Mochlus sundevallii	3
-18.9801	34.352	Mochlus sundevallii	3
-19.2033	35.0321	Mochlus sundevallii	3
-18.2226	21.7529	Mochlus sundevallii	3
-18.6064	23.6284	Mochlus sundevallii	3
-18.2287	35.1723	Mochlus sundevallii	3
-17.4946	24.2841	Mochlus sundevallii	3
-17.8389	25.8514	Mochlus sundevallii	3
-17.5822	31.2549	Mochlus sundevallii	3
-17.3546	13.881	Mochlus sundevallii	3
-17.4035	32.2227	Mochlus sundevallii	3
-17.1027	35.1189	Mochlus sundevallii	3
-16.6959	38.7122	Mochlus sundevallii	3
-16.6662	39.4728	Mochlus sundevallii	3
-16.5853	39.575	Mochlus sundevallii	3
-15.5134	28.443	Mochlus sundevallii	3
-15.8319	29.1443	Mochlus sundevallii	3
-15.8455	34.2347	Mochlus sundevallii	3
-14.0032	34.5205	Mochlus sundevallii	3
-13.7053	34.4306	Mochlus sundevallii	3
-12.9372	40.3556	Mochlus sundevallii	3
-12.1535	38.0573	Mochlus sundevallii	3
-12.165	38.0915	Mochlus sundevallii	3
-10.4519	34.2717	Mochlus sundevallii	3
-10.2185	31.2044	Mochlus sundevallii	3
-10.2571	40.1763	Mochlus sundevallii	3
-8.62341	35.3518	Mochlus sundevallii	3
-8.41674	35.9542	Mochlus sundevallii	3
-7.74633	35.1371	Mochlus sundevallii	3
-7.78936	35.7873	Mochlus sundevallii	3
-6.13082	35.9555	Mochlus sundevallii	3
-6.74597	39.2785	Mochlus sundevallii	3
-4.06085	36.3295	Mochlus sundevallii	3
-4.16564	38.1665	Mochlus sundevallii	3
-3.22406	32.4905	Mochlus sundevallii	3
-3.77245	35.8573	Mochlus sundevallii	3
-3.70544	38.776	Mochlus sundevallii	3
-3.34406	40.029	Mochlus sundevallii	3
-3.0217	35.3486	Mochlus sundevallii	3
-2.3788	30.7875	Mochlus sundevallii	3
-1.26648	34.9655	Mochlus sundevallii	3
-1.64478	35.5794	Mochlus sundevallii	3
-1.48273	36.1464	Mochlus sundevallii	3
-1.21537	36.8023	Mochlus sundevallii	3
0.428062	36.9289	Mochlus sundevallii	3
2.05533	31.5318	Mochlus sundevallii	3
1.86452	34.616	Mochlus sundevallii	3
3.69387	31.1806	Mochlus sundevallii	3
16.9765	54.6901	Chalcides ocellatus	1
20.0734	41.3671	Chalcides ocellatus	1
20.6098	58.1884	Chalcides ocellatus	1
24.0889	32.8998	Chalcides ocellatus	1
24.212	55.7204	Chalcides ocellatus	1
23.5934	58.3936	Chalcides ocellatus	1
25.2686	51.5188	Chalcides ocellatus	1
25.0936	55.1478	Chalcides ocellatus	1
25.3236	55.3504	Chalcides ocellatus	1
25.9905	-80.2157	Chalcides ocellatus	1
26.6329	37.9139	Chalcides ocellatus	1
26.6175	37.9269	Chalcides ocellatus	1
26.3337	43.882	Chalcides ocellatus	1
25.6932	45.899	Chalcides ocellatus	1
25.6078	56.2341	Chalcides ocellatus	1
27.2401	33.8239	Chalcides ocellatus	1
27.9139	34.3387	Chalcides ocellatus	1
27.1799	56.2506	Chalcides ocellatus	1
28.9807	-9.84062	Chalcides ocellatus	1
28.4818	34.505	Chalcides ocellatus	1
29.2493	-8.32544	Chalcides ocellatus	1
29.6571	-7.99342	Chalcides ocellatus	1
29.9775	31.2156	Chalcides ocellatus	1
29.8843	35.063	Chalcides ocellatus	1
30.9217	-6.90938	Chalcides ocellatus	1
31.3878	-5.74436	Chalcides ocellatus	1
31.4249	-5.42371	Chalcides ocellatus	1
31.0574	-4.00807	Chalcides ocellatus	1
31.1763	27.6701	Chalcides ocellatus	1
30.8811	34.6308	Chalcides ocellatus	1
32.8132	-2.06877	Chalcides ocellatus	1
32.2388	-1.71843	Chalcides ocellatus	1
32.7501	13.2553	Chalcides ocellatus	1
32.377	15.1316	Chalcides ocellatus	1
32.053	34.7565	Chalcides ocellatus	1
31.8009	35.4525	Chalcides ocellatus	1
33.4743	-112.035	Chalcides ocellatus	1
33.912	8.13787	Chalcides ocellatus	1
33.4975	10.0298	Chalcides ocellatus	1
33.8889	10.9359	Chalcides ocellatus	1
33.2554	35.2126	Chalcides ocellatus	1
34.9186	-2.69606	Chalcides ocellatus	1
35.2816	-0.794138	Chalcides ocellatus	1
34.6808	-0.387603	Chalcides ocellatus	1
34.7343	1.61545	Chalcides ocellatus	1
34.2862	1.92761	Chalcides ocellatus	1
35.2579	9.14702	Chalcides ocellatus	1
34.7177	10.0462	Chalcides ocellatus	1
34.703	11.1443	Chalcides ocellatus	1
35.3966	24.1711	Chalcides ocellatus	1
35.3712	24.4999	Chalcides ocellatus	1
35.2557	25.7332	Chalcides ocellatus	1
34.7619	32.4202	Chalcides ocellatus	1
35.0111	34.0635	Chalcides ocellatus	1
35.7557	-0.796739	Chalcides ocellatus	1
35.7222	-0.559705	Chalcides ocellatus	1
35.8713	0.747329	Chalcides ocellatus	1
36.4568	4.13246	Chalcides ocellatus	1
36.6052	4.48883	Chalcides ocellatus	1
36.3366	6.67891	Chalcides ocellatus	1
36.4575	7.44039	Chalcides ocellatus	1
35.6092	8.75546	Chalcides ocellatus	1
35.907	10.2045	Chalcides ocellatus	1
36.4397	10.6665	Chalcides ocellatus	1
35.4992	12.6017	Chalcides ocellatus	1
36.0341	14.2043	Chalcides ocellatus	1
35.8391	14.5517	Chalcides ocellatus	1
35.5	23.6142	Chalcides ocellatus	1
36.3527	25.7691	Chalcides ocellatus	1
36.0922	28.085	Chalcides ocellatus	1
36.3266	33.8557	Chalcides ocellatus	1
36.1205	35.9236	Chalcides ocellatus	1
36.7176	2.84565	Chalcides ocellatus	1
36.7405	3.15586	Chalcides ocellatus	1
36.682	5.12841	Chalcides ocellatus	1
36.9106	7.17311	Chalcides ocellatus	1
36.9909	9.06956	Chalcides ocellatus	1
36.8528	10.3238	Chalcides ocellatus	1
37.7455	12.7376	Chalcides ocellatus	1
37.289	13.5991	Chalcides ocellatus	1
37.5086	14.962	Chalcides ocellatus	1
37.6908	23.4563	Chalcides ocellatus	1
37.0939	25.3752	Chalcides ocellatus	1
36.8877	27.1693	Chalcides ocellatus	1
36.85	30.8084	Chalcides ocellatus	1
37.0219	36.0569	Chalcides ocellatus	1
37.0497	42.8681	Chalcides ocellatus	1
38.1886	-0.55738	Chalcides ocellatus	1
39.0092	8.99443	Chalcides ocellatus	1
38.0849	12.8072	Chalcides ocellatus	1
38.1431	13.3388	Chalcides ocellatus	1
38.1942	15.2381	Chalcides ocellatus	1
37.9694	23.7319	Chalcides ocellatus	1
39.4179	8.4118	Chalcides ocellatus	1
39.2457	9.54058	Chalcides ocellatus	1
40.8561	8.95601	Chalcides ocellatus	1
40.6113	9.74758	Chalcides ocellatus	1
23.1001	108.189	Ateuchosaurus chinensis	2
22.4458	114.179	Ateuchosaurus chinensis	2
24.349	113.434	Ateuchosaurus chinensis	2
22.3815	114.221	Ateuchosaurus chinensis	2
22.4452	114.021	Ateuchosaurus chinensis	2
22.4246	114.17	Ateuchosaurus chinensis	2
26.6621	119.5	Ateuchosaurus chinensis	2
22.2734	114.15	Ateuchosaurus chinensis	2
22.2658	114.141	Ateuchosaurus chinensis	2
22.4237	114.186	Ateuchosaurus chinensis	2
22.1226	113.56	Ateuchosaurus chinensis	2
22.5363	114.211	Ateuchosaurus chinensis	2
24.7914	115.017	Ateuchosaurus chinensis	2
22.4456	114.14	Ateuchosaurus chinensis	2
22.4451	114.139	Ateuchosaurus chinensis	2
24.5872	117.931	Ateuchosaurus chinensis	2
25.9203	109.06	Ateuchosaurus chinensis	2
22.3708	114.174	Ateuchosaurus chinensis	2
22.6846	114.2	Ateuchosaurus chinensis	2
23.1696	113.202	Ateuchosaurus chinensis	2
22.772	112.654	Ateuchosaurus chinensis	2
23.9236	106.644	Ateuchosaurus chinensis	2
22.1144	113.557	Ateuchosaurus chinensis	2
22.3964	114.23	Ateuchosaurus chinensis	2
26.1319	119.286	Ateuchosaurus chinensis	2
22.4296	114.183	Ateuchosaurus chinensis	2
22.9365	113.247	Ateuchosaurus chinensis	2
24.8675	115.193	Ateuchosaurus chinensis	2
22.4453	114.137	Ateuchosaurus chinensis	2
26.1599	119.919	Ateuchosaurus chinensis	2
22.4294	114.183	Ateuchosaurus chinensis	2
22.7707	112.655	Ateuchosaurus chinensis	2
22.4288	114.182	Ateuchosaurus chinensis	2
22.4464	114.172	Ateuchosaurus chinensis	2
22.3762	114.266	Ateuchosaurus chinensis	2
22.1261	113.564	Ateuchosaurus chinensis	2
22.4257	114.181	Ateuchosaurus chinensis	2
26.155	119.288	Ateuchosaurus chinensis	2
22.2672	114.145	Ateuchosaurus chinensis	2
22.5186	114.208	Ateuchosaurus chinensis	2
26.5504	119.661	Ateuchosaurus chinensis	2
22.3544	114.133	Ateuchosaurus chinensis	2
22.4366	114.125	Ateuchosaurus chinensis	2
26.1585	119.287	Ateuchosaurus chinensis	2
22.3983	114.275	Ateuchosaurus chinensis	2
22.4962	114.106	Ateuchosaurus chinensis	2
26.1515	119.291	Ateuchosaurus chinensis	2
26.1489	119.296	Ateuchosaurus chinensis	2
26.1551	119.287	Ateuchosaurus chinensis	2
26.6902	119.495	Ateuchosaurus chinensis	2
22.4045	114.095	Ateuchosaurus chinensis	2
23.1663	112.546	Ateuchosaurus chinensis	2
24.6653	118.275	Ateuchosaurus chinensis	2
22.6362	114.398	Ateuchosaurus chinensis	2
22.2874	113.943	Ateuchosaurus chinensis	2
26.5524	119.603	Ateuchosaurus chinensis	2
25.4519	119.001	Ateuchosaurus chinensis	2
22.4287	114.181	Ateuchosaurus chinensis	2
25.0311	113.746	Ateuchosaurus chinensis	2
22.4452	114.137	Ateuchosaurus chinensis	2
22.7706	112.655	Ateuchosaurus chinensis	2
23.1664	112.547	Ateuchosaurus chinensis	2
22.277	113.929	Ateuchosaurus chinensis	2
26.1457	119.28	Ateuchosaurus chinensis	2
24.44	118.099	Ateuchosaurus chinensis	2
25.9735	119.938	Ateuchosaurus chinensis	2
22.2519	114.143	Ateuchosaurus chinensis	2
22.4449	114.138	Ateuchosaurus chinensis	2
22.4213	114.315	Ateuchosaurus chinensis	2
22.4453	114.138	Ateuchosaurus chinensis	2
22.7461	112.787	Ateuchosaurus chinensis	2
22.4453	114.137	Ateuchosaurus chinensis	2
22.4254	114.184	Ateuchosaurus chinensis	2
22.3714	114.134	Ateuchosaurus chinensis	2
40.3657	116.256	Plestiodon capito	5
40.4311	116.575	Plestiodon capito	5
40.512	116.657	Plestiodon capito	5
40.5566	115.88	Plestiodon capito	5
40.54	116.687	Plestiodon capito	5
40.9502	116.455	Plestiodon capito	5
40.0607	116.069	Plestiodon capito	5
40.4096	116.301	Plestiodon capito	5
40.0912	116.072	Plestiodon capito	5
40.0917	116.073	Plestiodon capito	5
40.2882	116.15	Plestiodon capito	5
40.4464	116.586	Plestiodon capito	5
40.3505	115.984	Plestiodon capito	5
40.3656	116.191	Plestiodon capito	5
40.4352	116.562	Plestiodon capito	5
40.4435	116.557	Plestiodon capito	5
40.2847	116.137	Plestiodon capito	5
40.1408	117.514	Plestiodon capito	5
40.0514	116.085	Plestiodon capito	5
40.2817	116.144	Plestiodon capito	5
40.0606	116.068	Plestiodon capito	5
39.9883	116.379	Plestiodon capito	5
39.9058	116.029	Plestiodon capito	5
40.3313	115.974	Plestiodon capito	5
40.0499	116.092	Plestiodon capito	5
40.4378	116.627	Plestiodon capito	5
40.4294	116.566	Plestiodon capito	5
40.0688	116.014	Plestiodon capito	5
40.4372	116.568	Plestiodon capito	5
40.5549	115.868	Plestiodon capito	5
40.0552	116.077	Plestiodon capito	5
40.4067	116.276	Plestiodon capito	5
40.282	116.129	Plestiodon capito	5
40.2794	116.153	Plestiodon capito	5
40.275	116.134	Plestiodon capito	5
40.9536	116.483	Plestiodon capito	5
[truncated: 343 more rows]
